# Supplementary material for: Effects of Platelet Count on Blood Pressure: Evidence from Observational and Genetic Investigations
Source: Genes (Basel). 2023 Dec 18;14(12):2233. doi: 10.3390/genes14122233 (PMC10742807; doi:10.3390/genes14122233)
Supplement: Supplementary file 1 [file genes-14-02233-s001.zip]

Archive with 2 entries (2 files):
- genes-2755279-supplementary figures.pdf
- genes-2755279-supplementary tables.xlsx
