# Supplementary material for: Effects of Platelet Count on Blood Pressure: Evidence from Observational and Genetic Investigations
Source: Genes (Basel). 2023 Dec 18;14(12):2233. doi: 10.3390/genes14122233 (PMC10742807; doi:10.3390/genes14122233)
Supplement: Supplementary file 1 [file genes-14-02233-s001.zip › genes-2755279-supplementary tables.xlsx]

## Sheet: Table S1
Table S1 . STROBE Statement—Checklist of items that should be included in reports of current cross-sectional study
Section	Item No#	Recommendation	Reported on page#
Title and abstract	1	(a) Indicate the study’s design with a commonly used term in the title or the abstract	Title and abstract
		(b) Provide in the abstract an informative and balanced summary of what was done and what was found	Abstract
Introduction
Background/rationale	2	Explain the scientific background and rationale for the investigation being reported	Introduction
Objectives	3	State specific objectives, including any prespecified hypotheses	Introduction
Methods
Study design	4	Present key elements of study design early in the paper	Figure S1
Setting	5	Describe the setting, locations, and relevant dates, including periods of recruitment, exposure, follow-up, and data collection	The Lifelines Cohort-observational analysis
Participants	6	(a) Give the eligibility criteria, and the sources and methods of selection of participants	Figure S1
Variables	7	Clearly define all outcomes, exposures, predictors, potential confounders, and effect modifiers. Give diagnostic criteria, if applicable	The Lifelines Cohort-observational analysis
Data sources/ measurement	8*	For each variable of interest, give sources of data and details of methods of assessment (measurement). Describe comparability of assessment methods if there is more than one group	The Lifelines Cohort-observational analysis
Bias	9	Describe any efforts to address potential sources of bias	The Lifelines Cohort-observational analysis, Figure S2
Study size	10	Explain how the study size was arrived at	Figure S1
Quantitative variables	11	Explain how quantitative variables were handled in the analyses. If applicable, describe which groupings were chosen and why	The Lifelines Cohort-observational analysis
Statistical methods	12	(a) Describe all statistical methods, including those used to control for confounding	The Lifelines Cohort-observational analysis
		(b) Describe any methods used to examine subgroups and interactions	Not applicable
		(c) Explain how missing data were addressed	Figure S1
		(d) If applicable, describe analytical methods taking account of sampling strategy	Figure S1
		(e) Describe any sensitivity analyses	The Lifelines Cohort-observational analysis
Results
Participants	13*	(a) Report numbers of individuals at each stage of study—eg numbers potentially eligible, examined for eligibility, confirmed eligible, included in the study, completing follow-up, and analysed	Figure S1
		(b) Give reasons for non-participation at each stage	Figure S1
		(c) Consider use of a flow diagram	Figure S1
Descriptive data	14*	(a) Give characteristics of study participants (eg demographic, clinical, social) and information on exposures and potential confounders	Lifelines cohort study-observational results, Table 1
		(b) Indicate number of participants with missing data for each variable of interest	Not applicable
Outcome data	15*	Report numbers of outcome events or summary measures	Lifelines cohort study-observational results, Table 1
Main results	16	(a) Give unadjusted estimates and, if applicable, confounder-adjusted estimates and their precision (eg, 95% confidence interval). Make clear which confounders were adjusted for and why they were included	Lifelines cohort study-observational results, Table 2
		(b) Report category boundaries when continuous variables were categorized	Not applicable
		(c) If relevant, consider translating estimates of relative risk into absolute risk for a meaningful time period	Not applicable
Other analyses	17	Report other analyses done—eg analyses of subgroups and interactions, and sensitivity analyses	Table S6-S8
Discussion
Key results	18	Summarise key results with reference to study objectives	Discussion
Limitations	19	Discuss limitations of the study, taking into account sources of potential bias or imprecision. Discuss both direction and magnitude of any potential bias	Discussion
Interpretation	20	Give a cautious overall interpretation of results considering objectives, limitations, multiplicity of analyses, results from similar studies, and other relevant evidence	Discussion
Generalisability	21	Discuss the generalisability (external validity) of the study results	Discussion
Other information
Funding	22	Give the source of funding and the role of the funders for the present study and, if applicable, for the original study on which the present article is based	Funding Source
*Give information separately for exposed and unexposed groups.
Note: An Explanation and Elaboration article discusses each checklist item and gives methodological background and published examples of transparent reporting. The STROBE checklist is best used in conjunction with this article (freely available on the Web sites of PLoS Medicine at http://www.plosmedicine.org/, Annals of Internal Medicine at http://www.annals.org/, and Epidemiology at http://www.e…

## Sheet: Table S2
Table S2. Genome-wide association studies (GWAS) used in the current study
PMID/Source	Phenotype	GWAS ID	Exposure/outcome	Sample size	Unit	Data transformation	Pre-MR transformation	Covariates	Population	Measurement
UKB (Neale lab)	Platelet count	ukb-d-30080_irnt	Exposure	350474	Standard deviation	Inverse-rank normally transformed	-	first 20 PCs + sex + age + age2 + sex*age + sex*age2	European	Beckman Coulter LH750 Haematology Analyser
UKB-ICBP (30224653)	Systolic blood pressure	ieu-b-38	Main outcome	757601	mm Hg	-	Z-score transformation	Sex, age, age2, BMI, chip	European	-
UKB-ICBP (30224653)	Diastolic blood pressure	ieu-b-39	Main outcome	757601	mm Hg	-	Z-score transformation	Sex, age, age2, BMI, chip	European	-
UKB (Ben Elsworth/30224653)	Systolic blood pressure	ukb-b-20175	Secondary outcome	436419	Standard deviation	Inverse-rank normally transformed	-	first 20 PCs + sex + age + age2 + sex*age + sex*age2	European	Automated blood pressure devices
UKB (Ben Elsworth/30224653)	Diastolic blood pressure	ukb-b-7992	Secondary outcome	436424	Standard deviation	Inverse-rank normally transformed	-	first 20 PCs + sex + age + age2 + sex*age + sex*age2	European	Automated blood pressure devices
ICBP (30224653/from 77 different cohorts)	Systolic blood pressure	-	Secondary outcome	299024	mm Hg	-	Z-score transformation	Sex+age+ age2+ BMI+ PCs	European	-
ICBP (30224653/from 77 different cohorts)	Diastolic blood pressure	-	Secondary outcome	299024	mm Hg	-	Z-score transformation	Sex+age+ age2+ BMI+ PCs	European	-
30124842	Body mass index	ieu-b-40	As a covariate in multivariable MR	681,275	Kg/m2	-	-	Age, sex, first genotype 10 PCs, recruitment centre and genotyping batches	European	-
UKB, UK Biobank; ICBP, International Consortium of Blood Pressure.

## Sheet: Table S3
Table S3. Instrumental variables (IVs) used for PLT# with SBP/DBP as outcomes
										SBP as outcome					DBP as outcome				IVs (1=SBP only, 2=SBP and DBP, 3=DBP only)
Number	SNP	CHR	POSITION	EA/OA	EAF	BETA	SE	F of each SNP	P-VALUE	PROXY SNP	PROXY EA/OA	R2	PROXY EAF		PROXY SNP	PROXY EA/OA	R2	PROXY EAF
PLT# as exposure
1	rs1768584	1	205240145	G/A	0.386	0.051	0.002	650.25	1.36e-102	rs9660992	G/A	0.826	0.417		rs9660992	G/A	0.826	0.417	2
2	rs12119893	1	10483167	A/G	0.136	-0.031	0.004	60.0625	2.31e-18	NA	NA	NA	NA		NA	NA	NA	NA	2
3	rs4357501	1	213948225	T/C	0.616	-0.016	0.002	64	4.98e-11	NA	NA	NA	NA		NA	NA	NA	NA	2
4	rs79898419	1	91587561	G/A	0.246	0.023	0.003	58.7778	3.08e-18	rs79635379	T/A	1	0.241		rs79635379	T/A	1	0.241	2
5	rs4477285	1	94876928	A/G	0.421	0.019	0.002	90.25	2.61e-16	NA	NA	NA	NA		NA	NA	NA	NA	2
6	rs1933295	1	62107021	G/A	0.776	-0.019	0.003	40.1111	4.55e-12	NA	NA	NA	NA		NA	NA	NA	NA	2
7	rs61781296	1	40419732	T/C	0.262	0.027	0.003	81	3.13e-25	NA	NA	NA	NA		NA	NA	NA	NA	2
8	rs7618405	3	18250509	A/C	0.209	-0.042	0.003	196	3.5e-48	NA	NA	NA	NA		NA	NA	NA	NA	2
9	rs13084357	3	184094501	C/T	0.084	0.036	0.004	81	7.61e-18	NA	NA	NA	NA		NA	NA	NA	NA	2
10	rs7640747	3	37596805	G/C	0.372	-0.015	0.002	56.25	3.47e-10	NA	NA	NA	NA		NA	NA	NA	NA	2
11	rs2343681	3	136535024	A/G	0.79	0.019	0.003	40.1111	4.58e-11	NA	NA	NA	NA		NA	NA	NA	NA	2
12	rs721412	4	110947478	G/A	0.319	-0.027	0.002	182.25	5.61e-27	NA	NA	NA	NA		NA	NA	NA	NA	2
13	rs3912392	4	39698738	A/G	0.507	-0.016	0.002	64	1.2e-11	NA	NA	NA	NA		NA	NA	NA	NA	2
14	rs71633359	4	88183820	C/T	0.32	0.026	0.003	75.1111	3.97e-25	rs13117201	A/T	0.871	0.253		rs13117201	A/T	0.871	0.253	2
15	rs13154903	5	77636732	C/T	0.112	-0.021	0.004	27.5625	1.69e-08	NA	NA	NA	NA		NA	NA	NA	NA	2
16	rs61215818	5	111059676	A/G	0.077	-0.044	0.004	121	1.06e-23	rs56116444	G/T	1	0.07		rs56116444	G/T	1	0.07	2
17	rs139039269	5	1105142	C/A	0.069	-0.028	0.005	31.36	9.94e-10	NA	NA	NA	NA		NA	NA	NA	NA	2
18	rs301371	6	25519515	A/G	0.409	0.041	0.002	420.25	7.18e-68	NA	NA	NA	NA		NA	NA	NA	NA	2
19	rs9357551	6	47606029	T/C	0.267	0.029	0.003	93.4444	6.86e-29	NA	NA	NA	NA		NA	NA	NA	NA	2
20	rs61025394	6	7085817	A/G	0.21	-0.017	0.003	32.1111	4.49e-09	NA	NA	NA	NA		NA	NA	NA	NA	2
21	rs2818866	6	147493989	T/C	0.435	0.013	0.002	42.25	2.25e-08	NA	NA	NA	NA		NA	NA	NA	NA	2
22	rs381500	6	164478388	A/C	0.452	0.027	0.002	182.25	7.53e-32	NA	NA	NA	NA		NA	NA	NA	NA	2
23	rs9320282	6	109619377	G/A	0.523	0.024	0.002	144	2.82e-25	NA	NA	NA	NA		NA	NA	NA	NA	2
24	rs62491415	7	139832617	A/G	0.098	-0.025	0.004	39.0625	2.93e-10	NA	NA	NA	NA		NA	NA	NA	NA	2
25	rs1154002	7	158616993	A/G	0.942	-0.038	0.005	57.76	6.27e-15	NA	NA	NA	NA		NA	NA	NA	NA	2
26	rs4389834	7	25987129	A/G	0.275	-0.016	0.003	28.4444	2.19e-09	NA	NA	NA	NA		NA	NA	NA	NA	2
27	rs42033	7	92237533	T/A	0.209	-0.016	0.003	28.4444	1.47e-08	NA	NA	NA	NA		NA	NA	NA	NA	2
28	rs59543286	7	135351310	C/A	0.162	-0.019	0.003	40.1111	2.9e-09	NA	NA	NA	NA		NA	NA	NA	NA	2
29	rs10264122	7	1009337	C/T	0.605	0.014	0.002	49	3.85e-09	NA	NA	NA	NA		NA	NA	NA	NA	2
30	rs2915607	8	30279916	C/T	0.742	0.018	0.003	36	3.44e-12	NA	NA	NA	NA		NA	NA	NA	NA	2
31	rs28538623	8	130484346	C/G	0.331	0.019	0.002	90.25	4.3e-14	NA	NA	NA	NA		NA	NA	NA	NA	2
32	rs12343129	9	116345565	A/C	0.095	0.023	0.004	33.0625	6.82e-09	NA	NA	NA	NA		NA	NA	NA	NA	2
33	rs943501	9	93915270	T/C	0.928	0.027	0.004	45.5625	2.64e-09	NA	NA	NA	NA		NA	NA	NA	NA	2
34	rs408307	9	136892523	T/C	0.264	0.03	0.003	100	1.05e-30	rs386770	C/G	0.986	0.295		rs386770	C/G	0.986	0.295	2
35	rs116052829	10	81164146	T/C	0.103	0.032	0.004	64	1.86e-17	NA	NA	NA	NA		NA	NA	NA	NA	2
36	rs224082	10	64566258	T/C	0.376	-0.017	0.002	72.25	3.01e-13	NA	NA	NA	NA		NA	NA	NA	NA	2
37	rs10832728	11	17070581	G/A	0.523	-0.018	0.002	81	1.53e-14	NA	NA	NA	NA		NA	NA	NA	NA	2
38	rs4936066	11	128584765	C/A	0.19	-0.019	0.003	40.1111	4.3e-11	NA	NA	NA	NA		NA	NA	NA	NA	2
39	rs7127210	11	77704282	T/G	0.315	0.019	0.003	40.1111	8.08e-14	NA	NA	NA	NA		NA	NA	NA	NA	2
40	rs78689302	12	65033149	G/T	0.101	0.051	0.004	162.562	3.59e-40	rs11175492	G/A	1	0.091		rs11175492	G/A	1	0.091	2
41	rs10849333	12	719311	T/G	0.276	-0.024	0.003	64	3.96e-20	NA	NA	NA	NA		NA	NA	NA	NA	2
42	rs11553699	12	122216910	G/A	0.135	-0.11	0.004	756.25	1e-200	NA	NA	NA	NA		NA	NA	NA	NA	2
43	rs34750619	14	93514882	A/G	0.07	0.037	0.005	54.76	3.99e-16	NA	NA	NA	NA		NA	NA	NA	NA	2
44	rs12147994	14	65751627	A/C	0.26	-0.022	0.003	53.7778	5.94e-16	NA	NA	NA	NA		NA	NA	NA	NA	2
45	rs147233090	15	44028047	T/C	0.024	0.108	0.008	182.25	7.24e-46	NA	NA	NA	NA		NA	NA	NA	NA	2
46	rs12903325	15	50353277	G/T	0.241	0.019	0.003	40.1111	2.61e-12	NA	NA	NA	NA		NA	NA	NA	NA	2
47	rs9919955	15	57083831	C/G	0.163	-0.027	0.003	81	4.43e-18	NA	NA	NA	NA		NA	NA	NA	NA	2
48	rs17687755	15	42229838	C/G	0.289	0.018	0.003	36	2.57e-12	NA	NA	NA	NA		NA	NA	NA	NA	2
49	rs11071720	15	63341996	C/T	0.702	0.038	0.003	160.444	1.46e-51	NA	NA	NA	NA		NA	NA	NA	NA	2
50	rs113721422	16	530720	A/G	0.079	0.049	0.004	150.062	1.07e-29	rs8053746	A/G	1	0.087		rs8053746	A/G	1	0.087	2
51	rs12932413	16	4650551	T/C	0.161	0.019	0.003	40.1111	1.93e-09	NA	NA	NA	NA		NA	NA	NA	NA	2
52	rs74505413	17	33923552	G/T	0.043	0.094	0.006	245.444	1.1e-59	rs112948606	G/A	0.896	0.036		rs112948606	G/A	0.896	0.036	2
53	rs6505129	17	27753618	A/G	0.517	-0.068	0.002	1156	9.64e-192	NA	NA	NA	NA		NA	NA	NA	NA	2
54	rs242554	17	44039365	T/C	0.413	-0.016	0.002	64	1.01e-11	NA	NA	NA	NA		NA	NA	NA	NA	2
55	rs2641444	17	2037402	C/T	0.286	-0.025	0.003	69.4444	6.23e-22	NA	NA	NA	NA		NA	NA	NA	NA	2
56	rs2243103	17	4839400	G/C	0.073	0.07	0.004	306.25	1.64e-56	NA	NA	NA	NA		NA	NA	NA	NA	2
57	rs7233932	18	812713	G/C	0.319	0.017	0.002	72.25	2.74e-11	NA	NA	NA	NA		NA	NA	NA	NA	2
58	rs583306	18	9617742	T/C	0.738	0.023	0.003	58.7778	2.78e-18	NA	NA	NA	NA		NA	NA	NA	NA	2
59	rs72969820	18	57345190	T/C	0.115	-0.028	0.004	49	3.81e-14	NA	NA	NA	NA		NA	NA	NA	NA	2
60	rs11667430	19	45716197	G/A	0.395	-0.041	0.002	420.25	3.8e-67	NA	NA	NA	NA		NA	NA	NA	NA	2
61	rs4809330	20	62349586	G/A	0.666	0.017	0.002	72.25	4.44e-12	NA	NA	NA	NA		NA	NA	NA	NA	2
62	rs12484795	22	44343626	C/A	0.173	-0.028	0.003	87.1111	7.14e-20	NA	NA	NA	NA		NA	NA	NA	NA	2
63	rs34789477	1	27000235	G/A	0.096	0.036	0.004	81	9.94e-20	NA	NA	NA	NA		NA	NA	NA	NA	2
64	rs76064941	1	171851052	T/C	0.032	-0.058	0.007	68.6531	6.24e-19	NA	NA	NA	NA		NA	NA	NA	NA	2
65	rs17625587	1	198990494	A/G	0.262	-0.022	0.003	53.7778	2.6e-17	NA	NA	NA	NA		NA	NA	NA	NA	2
66	rs11204543	1	248058761	C/G	0.341	-0.017	0.002	72.25	3.38e-12	NA	NA	NA	NA		NA	NA	NA	NA	2
67	rs78261031	1	156112470	A/G	0.059	-0.033	0.005	43.56	4.37e-11	NA	NA	NA	NA		NA	NA	NA	NA	2
68	rs6425522	1	171946082	C/T	0.802	-0.067	0.003	498.778	1.2e-118	NA	NA	NA	NA		NA	NA	NA	NA	2
69	rs12041331	1	156869714	A/G	0.084	0.038	0.004	90.25	1.64e-19	NA	NA	NA	NA		NA	NA	NA	NA	2
70	rs12136856	1	156473114	G/C	0.652	-0.021	0.002	110.25	2.72e-17	NA	NA	NA	NA		NA	NA	NA	NA	2
71	rs12042229	1	150447398	G/A	0.394	0.02	0.002	100	1.11e-16	NA	NA	NA	NA		NA	NA	NA	NA	2
72	rs3767809	1	118154831	C/T	0.221	0.039	0.003	169	6.9e-44	NA	NA	NA	NA		NA	NA	NA	NA	2
73	rs12126199	1	43859227	T/C	0.034	0.051	0.006	72.25	2.37e-15	NA	NA	NA	NA		NA	NA	NA	NA	2
74	rs56333341	1	68054209	T/A	0.061	-0.03	0.005	36	3.67e-10	NA	NA	NA	NA		NA	NA	NA	NA	2
75	rs1926310	1	65188498	C/G	0.236	-0.016	0.003	28.4444	4.49e-09	NA	NA	NA	NA		NA	NA	NA	NA	2
76	rs4846914	1	230295691	A/G	0.607	0.024	0.002	144	8.63e-24	NA	NA	NA	NA		NA	NA	NA	NA	2
77	rs2494663	1	154092056	A/C	0.551	-0.019	0.002	90.25	4.98e-16	NA	NA	NA	NA		NA	NA	NA	NA	2
78	rs4916186	1	172396020	G/A	0.499	0.017	0.002	72.25	7.6e-13	NA	NA	NA	NA		NA	NA	NA	NA	2
79	rs630505	1	111737916	C/T	0.265	0.018	0.003	36	8.44e-12	NA	NA	NA	NA		NA	NA	NA	NA	2
80	rs28706215	1	236702973	T/A	0.695	-0.017	0.003	32.1111	2.39e-11	rs2799409	C/T	0.978	0.323		rs2799409	C/T	0.978	0.323	2
81	rs2355710	1	45166513	A/T	0.202	-0.016	0.003	28.4444	2.06e-08	NA	NA	NA	NA		NA	NA	NA	NA	2
82	rs56043070	1	247719769	A/G	0.072	-0.127	0.004	1008.06	3.24e-178	NA	NA	NA	NA		NA	NA	NA	NA	2
83	rs2236055	1	12042261	G/A	0.468	-0.038	0.002	361	5.25e-61	NA	NA	NA	NA		NA	NA	NA	NA	2
84	rs12065863	1	45852564	C/T	0.251	-0.037	0.003	152.111	1.95e-43	NA	NA	NA	NA		NA	NA	NA	NA	2
85	rs2236074	1	28211384	A/G	0.361	-0.021	0.002	110.25	4.89e-18	NA	NA	NA	NA		NA	NA	NA	NA	2
86	rs945631	1	93426167	A/G	0.041	-0.044	0.006	53.7778	5.47e-14	NA	NA	NA	NA		NA	NA	NA	NA	2
87	rs661126	1	93678968	G/T	0.625	0.016	0.002	64	1.55e-11	rs612037	A/G	0.979	0.366		rs612037	A/G	0.979	0.366	2
88	rs7526446	1	63167984	A/C	0.637	-0.015	0.002	56.25	6.94e-10	rs880694	C/T	0.942	0.311		rs880694	C/T	0.942	0.311	2
89	rs655029	2	31477838	A/G	0.708	0.074	0.003	608.444	1.83e-183	NA	NA	NA	NA		NA	NA	NA	NA	2
90	rs1047891	2	211540507	A/C	0.316	-0.035	0.002	306.25	2.88e-44	NA	NA	NA	NA		NA	NA	NA	NA	2
91	rs12052715	2	160677375	G/C	0.727	-0.03	0.003	100	9.93e-31	NA	NA	NA	NA		NA	NA	NA	NA	2
92	rs11686139	2	227291415	C/A	0.194	0.031	0.003	106.778	8.32e-27	NA	NA	NA	NA		NA	NA	NA	NA	2
93	rs939136	2	66677531	C/G	0.663	0.024	0.002	144	2.84e-22	NA	NA	NA	NA		NA	NA	NA	NA	2
94	rs893808	2	198860837	G/C	0.671	0.017	0.002	72.25	1.91e-11	NA	NA	NA	NA		NA	NA	NA	NA	2
95	rs16844866	2	161063407	C/T	0.177	0.02	0.003	44.4444	3.11e-11	NA	NA	NA	NA		NA	NA	NA	NA	2
96	rs78909033	2	241510903	A/G	0.135	0.064	0.003	455.111	7.28e-80	NA	NA	NA	NA		NA	NA	NA	NA	2
97	rs149290349	2	43451957	A/G	0.075	-0.071	0.004	315.062	6.19e-57	rs77101426	A/G	0.775	0.056		rs77101426	A/G	0.775	0.056	2
98	rs4849845	2	121013169	A/G	0.688	-0.032	0.002	256	1.96e-37	NA	NA	NA	NA		NA	NA	NA	NA	2
99	rs6706095	2	46075677	G/T	0.76	0.024	0.003	64	2.13e-19	NA	NA	NA	NA		NA	NA	NA	NA	2
100	rs7585866	2	192696255	G/A	0.353	0.02	0.002	100	8.37e-17	NA	NA	NA	NA		NA	NA	NA	NA	2
101	rs35330522	2	12877060	A/G	0.477	0.018	0.002	81	2.08e-15	NA	NA	NA	NA		NA	NA	NA	NA	2
102	rs10048745	2	68962137	A/G	0.256	0.019	0.003	40.1111	1.63e-12	NA	NA	NA	NA		NA	NA	NA	NA	2
103	rs2714483	2	202362955	G/A	0.394	-0.015	0.002	56.25	3.27e-10	NA	NA	NA	NA		NA	NA	NA	NA	2
104	rs4853721	2	191477846	T/C	0.167	-0.018	0.003	36	4.65e-09	NA	NA	NA	NA		NA	NA	NA	NA	2
105	rs2289321	2	111870220	C/T	0.063	0.026	0.005	27.04	3.05e-08	NA	NA	NA	NA		NA	NA	NA	NA	2
106	rs7349311	2	70165966	A/G	0.187	-0.033	0.003	121	4.7e-28	NA	NA	NA	NA		NA	NA	NA	NA	2
107	rs55664157	2	234274654	A/T	0.122	-0.028	0.004	49	2.44e-15	NA	NA	NA	NA		NA	NA	NA	NA	2
108	rs16858573	2	143875725	C/T	0.125	-0.025	0.004	39.0625	6.38e-13	NA	NA	NA	NA		NA	NA	NA	NA	2
109	rs6744560	2	37130658	C/A	0.37	0.016	0.002	64	6.6e-12	NA	NA	NA	NA		NA	NA	NA	NA	2
110	rs6759839	2	16620803	G/A	0.678	0.015	0.002	56.25	1.16e-09	NA	NA	NA	NA		NA	NA	NA	NA	2
111	rs4296389	2	21142994	T/C	0.246	0.015	0.003	25	2.9e-08	NA	NA	NA	NA		NA	NA	NA	NA	2
112	rs1260326	2	27730940	C/T	0.607	-0.042	0.002	441	2.87e-72	NA	NA	NA	NA		NA	NA	NA	NA	2
113	rs17572109	2	219093934	A/G	0.234	0.037	0.003	152.111	1.11e-40	NA	NA	NA	NA		NA	NA	NA	NA	2
114	rs72627489	2	110445505	T/C	0.096	-0.032	0.004	64	1.1e-15	NA	NA	NA	NA		NA	NA	NA	NA	2
115	rs12621712	2	74716140	G/A	0.142	0.026	0.003	75.1111	1.05e-14	rs3755445	A/G	1	0.159		rs3755445	A/G	1	0.159	2
116	rs6545465	2	55212337	C/T	0.808	-0.019	0.003	40.1111	3.08e-10	NA	NA	NA	NA		NA	NA	NA	NA	2
117	rs12614923	2	170616257	G/A	0.376	0.014	0.002	49	2.82e-09	NA	NA	NA	NA		NA	NA	NA	NA	2
118	rs2046823	3	56779011	A/G	0.264	0.036	0.003	144	8.33e-43	NA	NA	NA	NA		NA	NA	NA	NA	2
119	rs56268840	3	12271381	T/C	0.274	-0.03	0.003	100	4.45e-31	NA	NA	NA	NA		NA	NA	NA	NA	2
120	rs7630419	3	101133037	A/G	0.404	-0.016	0.002	64	2.05e-11	NA	NA	NA	NA		NA	NA	NA	NA	2
121	rs62240976	3	18487337	G/C	0.091	-0.027	0.004	45.5625	5.05e-11	NA	NA	NA	NA		NA	NA	NA	NA	2
122	rs12490795	3	15694630	C/G	0.087	0.025	0.004	39.0625	6.28e-10	NA	NA	NA	NA		NA	NA	NA	NA	2
123	rs9879207	3	126584403	C/T	0.168	0.018	0.003	36	5.38e-09	NA	NA	NA	NA		NA	NA	NA	NA	2
124	rs1354034	3	56849749	C/T	0.601	0.137	0.002	4692.25	1e-200	NA	NA	NA	NA		NA	NA	NA	NA	2
125	rs6141	3	184090266	T/C	0.53	0.056	0.002	784	2.78e-126	NA	NA	NA	NA		NA	NA	NA	NA	2
126	rs3796215	3	58316657	G/A	0.322	-0.032	0.002	256	2.22e-39	NA	NA	NA	NA		NA	NA	NA	NA	2
127	rs9809116	3	72397279	G/A	0.407	0.022	0.002	121	2.48e-20	NA	NA	NA	NA		NA	NA	NA	NA	2
128	rs167924	3	107379837	G/A	0.621	0.018	0.002	81	1.05e-14	NA	NA	NA	NA		NA	NA	NA	NA	2
129	rs6444571	3	167439397	C/T	0.26	0.018	0.003	36	1.04e-11	NA	NA	NA	NA		NA	NA	NA	NA	2
130	rs13084317	3	39187858	A/G	0.33	0.015	0.002	56.25	4.98e-10	NA	NA	NA	NA		NA	NA	NA	NA	2
131	rs115243514	3	183926133	C/G	0.018	0.109	0.009	146.679	3.92e-34	NA	NA	NA	NA		NA	NA	NA	NA	2
132	rs7641761	3	178740422	A/T	0.697	-0.023	0.003	58.7778	3.05e-19	rs4607155	T/C	0.801	0.231		rs4607155	T/C	0.801	0.231	2
133	rs1602456	3	56541253	A/G	0.021	-0.069	0.008	74.3906	7.37e-18	NA	NA	NA	NA		NA	NA	NA	NA	2
134	rs4679703	3	152997867	A/C	0.483	0.013	0.002	42.25	5.72e-09	NA	NA	NA	NA		NA	NA	NA	NA	2
135	rs3804749	3	122833003	T/C	0.593	-0.033	0.002	272.25	7.2e-45	NA	NA	NA	NA		NA	NA	NA	NA	2
136	rs2859868	3	168860010	A/G	0.55	-0.02	0.002	100	1.74e-18	NA	NA	NA	NA		NA	NA	NA	NA	2
137	rs9829114	3	196518623	A/G	0.418	-0.018	0.002	81	6.78e-14	NA	NA	NA	NA		NA	NA	NA	NA	2
138	rs13078720	3	18730252	T/C	0.165	0.02	0.003	44.4444	2.01e-10	rs71314411	A/G	0.897	0.133		rs71314411	A/G	0.897	0.133	2
139	rs13322435	3	156795468	G/A	0.401	0.014	0.002	49	1.5e-09	NA	NA	NA	NA		NA	NA	NA	NA	2
140	rs76445378	3	124366890	T/C	0.016	0.1	0.009	123.457	3.47e-27	NA	NA	NA	NA		NA	NA	NA	NA	2
141	rs11917130	3	69855694	A/T	0.648	-0.018	0.002	81	4.87e-14	NA	NA	NA	NA		NA	NA	NA	NA	2
142	rs113128512	4	157682188	C/T	0.092	-0.029	0.004	52.5625	4.29e-13	NA	NA	NA	NA		NA	NA	NA	NA	2
143	rs868489	4	7055253	T/C	0.238	-0.017	0.003	32.1111	1.8e-10	NA	NA	NA	NA		NA	NA	NA	NA	2
144	rs144317085	4	105806108	T/A	0.034	0.039	0.006	42.25	2.2e-09	NA	NA	NA	NA		NA	NA	NA	NA	2
145	rs11731274	4	6891455	G/T	0.176	0.052	0.003	300.444	1.5e-65	NA	NA	NA	NA		NA	NA	NA	NA	2
146	rs7665147	4	57767327	A/T	0.186	-0.03	0.003	100	1.31e-23	rs58408429	C/T	1	0.186		rs58408429	C/T	1	0.186	2
147	rs2315560	4	17677305	G/C	0.588	-0.017	0.002	72.25	3.42e-13	NA	NA	NA	NA		NA	NA	NA	NA	2
148	rs2017058	4	120257739	C/T	0.512	-0.017	0.002	72.25	8.14e-13	NA	NA	NA	NA		NA	NA	NA	NA	2
149	rs113693454	4	106207763	A/T	0.032	-0.063	0.007	81	1.83e-21	NA	NA	NA	NA		NA	NA	NA	NA	2
150	rs2724564	4	152349962	T/G	0.561	0.022	0.002	121	7.69e-21	NA	NA	NA	NA		NA	NA	NA	NA	2
151	rs13108218	4	3443931	G/A	0.618	-0.022	0.002	121	2.94e-19	NA	NA	NA	NA		NA	NA	NA	NA	2
152	rs363096	4	3180021	C/T	0.574	-0.018	0.002	81	2.11e-14	NA	NA	NA	NA		NA	NA	NA	NA	2
153	rs6857262	4	145026050	G/T	0.464	0.015	0.002	56.25	2.75e-10	rs6857303	A/G	0.98	0.453		rs6857303	A/G	0.98	0.453	2
154	rs34592828	5	75996909	A/G	0.046	-0.149	0.006	616.694	4.03e-160	NA	NA	NA	NA		NA	NA	NA	NA	2
155	rs6556405	5	158635102	C/T	0.249	-0.035	0.003	136.111	1.04e-38	NA	NA	NA	NA		NA	NA	NA	NA	2
156	rs13357739	5	176745683	A/T	0.024	0.062	0.008	60.0625	5.91e-16	NA	NA	NA	NA		NA	NA	NA	NA	2
157	rs6880286	5	61539413	T/C	0.413	0.019	0.002	90.25	1.21e-15	rs4099245	A/G	1	0.427		rs4099245	A/G	1	0.427	2
158	rs11134475	5	156399950	G/A	0.637	-0.018	0.002	81	1.49e-14	NA	NA	NA	NA		NA	NA	NA	NA	2
159	rs11747856	5	60113649	A/G	0.794	0.019	0.003	40.1111	4.42e-11	rs6871557	A/G	0.823	0.161		rs6871557	A/G	0.823	0.161	2
160	rs2246090	5	172503329	A/T	0.592	0.014	0.002	49	2.29e-09	NA	NA	NA	NA		NA	NA	NA	NA	2
161	rs114694170	5	88180196	C/T	0.059	0.144	0.005	829.44	1.11e-186	NA	NA	NA	NA		NA	NA	NA	NA	2
162	rs457648	5	34658419	T/C	0.461	0.013	0.002	42.25	2.19e-08	NA	NA	NA	NA		NA	NA	NA	NA	2
163	rs7705526	5	1285974	A/C	0.325	0.038	0.002	361	2.52e-52	NA	NA	NA	NA		NA	NA	NA	NA	2
164	rs10900828	5	133836294	G/T	0.58	0.017	0.002	72.25	2.82e-12	rs329113	A/G	0.963	0.407		rs329113	A/G	0.963	0.407	2
165	rs10056083	5	67226402	C/A	0.686	-0.014	0.003	21.7778	1.8e-08	NA	NA	NA	NA		NA	NA	NA	NA	2
166	rs2546979	5	159595612	C/G	0.702	-0.041	0.003	186.778	8.22e-59	NA	NA	NA	NA		NA	NA	NA	NA	2
167	rs11950562	5	131652529	C/A	0.476	-0.028	0.002	196	7.08e-34	NA	NA	NA	NA		NA	NA	NA	NA	2
168	rs249681	5	141538017	C/G	0.616	0.026	0.002	169	2.77e-28	NA	NA	NA	NA		NA	NA	NA	NA	2
169	rs34651	5	72144005	T/C	0.918	0.044	0.004	121	1.14e-25	NA	NA	NA	NA		NA	NA	NA	NA	2
170	rs35267052	5	87949118	G/T	0.102	0.029	0.004	52.5625	3.61e-14	NA	NA	NA	NA		NA	NA	NA	NA	2
171	rs183072	5	139054033	C/T	0.327	-0.015	0.002	56.25	2.9e-09	NA	NA	NA	NA		NA	NA	NA	NA	2
172	rs10040653	5	158229824	T/C	0.084	-0.031	0.004	60.0625	1.4e-13	NA	NA	NA	NA		NA	NA	NA	NA	2
173	rs1224382	6	37156606	C/T	0.54	-0.019	0.002	90.25	1.95e-16	NA	NA	NA	NA		NA	NA	NA	NA	2
174	rs761841	6	131114386	C/T	0.576	0.013	0.002	42.25	3.69e-08	NA	NA	NA	NA		NA	NA	NA	NA	2
175	rs34164109	6	135421176	T/C	0.262	0.109	0.003	1320.11	1e-200	NA	NA	NA	NA		NA	NA	NA	NA	2
176	rs4715332	6	52669185	A/C	0.572	-0.023	0.002	132.25	3.01e-22	NA	NA	NA	NA		NA	NA	NA	NA	2
177	rs2057149	6	110717493	T/C	0.649	0.019	0.002	90.25	1.65e-14	NA	NA	NA	NA		NA	NA	NA	NA	2
178	rs78157248	6	52284245	C/T	0.069	0.029	0.005	33.64	3.32e-10	NA	NA	NA	NA		NA	NA	NA	NA	2
179	rs2523842	6	31029282	A/G	0.03	-0.041	0.007	34.3061	1.87e-09	NA	NA	NA	NA		NA	NA	NA	NA	2
180	rs4072989	6	166140927	C/A	0.549	0.013	0.002	42.25	2.69e-08	NA	NA	NA	NA		NA	NA	NA	NA	2
181	rs9376060	6	135052237	G/A	0.22	0.033	0.003	121	5.14e-33	NA	NA	NA	NA		NA	NA	NA	NA	2
182	rs9266658	6	31347644	A/G	0.162	0.06	0.003	400	3.39e-80	NA	NA	NA	NA		NA	NA	NA	NA	2
183	rs210798	6	135514558	G/T	0.521	-0.019	0.002	90.25	5.43e-17	NA	NA	NA	NA		NA	NA	NA	NA	2
184	rs511515	6	33541507	G/A	0.699	0.098	0.003	1067.11	1e-200	rs210142	T/C	0.98	0.273		rs210142	T/C	0.98	0.273	2
185	rs13208045	6	47348288	T/C	0.107	-0.031	0.004	60.0625	1.09e-16	NA	NA	NA	NA		NA	NA	NA	NA	2
186	rs211510	6	11593985	G/A	0.466	-0.014	0.002	49	5.13e-10	NA	NA	NA	NA		NA	NA	NA	NA	2
187	rs13224082	7	116515781	T/A	0.242	-0.03	0.003	100	1.16e-28	rs10953829	T/A	0.984	0.234		rs10953829	T/A	0.984	0.234	2
188	rs58221005	7	17458747	A/G	0.2	-0.016	0.003	28.4444	3.01e-08	NA	NA	NA	NA		NA	NA	NA	NA	2
189	rs11764390	7	80216205	A/G	0.438	0.024	0.002	144	3.09e-24	NA	NA	NA	NA		NA	NA	NA	NA	2
190	rs4947490	7	55160538	G/A	0.679	0.016	0.002	64	3e-10	NA	NA	NA	NA		NA	NA	NA	NA	2
191	rs7385804	7	100235970	A/C	0.624	0.027	0.002	182.25	1.92e-30	NA	NA	NA	NA		NA	NA	NA	NA	2
192	rs7789916	7	14027557	A/G	0.713	-0.018	0.003	36	1.4e-12	NA	NA	NA	NA		NA	NA	NA	NA	2
193	rs77300440	7	123411910	T/C	0.08	0.074	0.004	342.25	5.99e-68	NA	NA	NA	NA		NA	NA	NA	NA	2
194	rs714543	7	44887076	G/A	0.434	-0.03	0.002	225	1.43e-38	NA	NA	NA	NA		NA	NA	NA	NA	2
195	rs13243214	7	2817455	T/G	0.299	0.029	0.003	93.4444	6.19e-30	NA	NA	NA	NA		NA	NA	NA	NA	2
196	rs9638749	7	18190255	A/G	0.213	-0.025	0.003	69.4444	1.86e-18	NA	NA	NA	NA		NA	NA	NA	NA	2
197	rs73164936	7	135667802	G/A	0.075	0.035	0.004	76.5625	2.26e-15	NA	NA	NA	NA		NA	NA	NA	NA	2
198	rs6967348	7	129247134	A/G	0.912	-0.032	0.004	64	3.97e-15	NA	NA	NA	NA		NA	NA	NA	NA	2
199	rs2700936	7	36084910	G/T	0.459	0.017	0.002	72.25	1.22e-13	NA	NA	NA	NA		NA	NA	NA	NA	2
200	rs6592965	7	50427982	A/G	0.454	0.013	0.002	42.25	1.83e-08	NA	NA	NA	NA		NA	NA	NA	NA	2
201	rs12676105	8	56795439	T/C	0.505	-0.019	0.002	90.25	4.9e-16	NA	NA	NA	NA		NA	NA	NA	NA	2
202	rs55679363	8	125867834	T/A	0.317	0.017	0.002	72.25	2.31e-12	NA	NA	NA	NA		NA	NA	NA	NA	2
203	rs4841600	8	11688148	C/T	0.544	-0.013	0.002	42.25	8.6e-09	NA	NA	NA	NA		NA	NA	NA	NA	2
204	rs7000170	8	142322896	A/G	0.29	-0.018	0.003	36	2.03e-12	NA	NA	NA	NA		NA	NA	NA	NA	2
205	rs4921997	8	19013568	T/G	0.695	0.015	0.003	25	2.43e-09	rs4922000	C/T	0.895	0.303		rs4922000	C/T	0.895	0.303	2
206	rs6998007	8	40045119	T/C	0.566	0.014	0.002	49	6.45e-09	NA	NA	NA	NA		NA	NA	NA	NA	2
207	rs7833924	8	144996029	G/A	0.43	0.041	0.002	420.25	5.14e-69	NA	NA	NA	NA		NA	NA	NA	NA	2
208	rs16932411	8	66922465	G/A	0.316	-0.018	0.002	81	4.76e-13	NA	NA	NA	NA		NA	NA	NA	NA	2
209	rs6993770	8	106581528	T/A	0.286	-0.066	0.003	484	1.3e-147	NA	NA	NA	NA		NA	NA	NA	NA	2
210	rs11779638	8	22440208	C/A	0.234	0.023	0.003	58.7778	1.31e-17	NA	NA	NA	NA		NA	NA	NA	NA	2
211	rs113443561	8	103411756	T/C	0.152	0.019	0.003	40.1111	1.75e-09	NA	NA	NA	NA		NA	NA	NA	NA	2
212	rs77338166	8	105469502	G/A	0.066	-0.026	0.005	27.04	2.16e-08	NA	NA	NA	NA		NA	NA	NA	NA	2
213	rs2017536	9	123496234	T/G	0.696	0.022	0.003	53.7778	3.76e-18	NA	NA	NA	NA		NA	NA	NA	NA	2
214	rs7860776	9	4836566	A/G	0.291	-0.033	0.003	121	8.65e-37	NA	NA	NA	NA		NA	NA	NA	NA	2
215	rs12000252	9	73037963	G/A	0.55	-0.017	0.002	72.25	4.65e-13	NA	NA	NA	NA		NA	NA	NA	NA	2
216	rs12376511	9	22142756	C/T	0.16	-0.046	0.003	235.111	7.03e-48	NA	NA	NA	NA		NA	NA	NA	NA	2
217	rs7036656	9	21990457	T/C	0.722	0.041	0.003	186.778	1.31e-57	NA	NA	NA	NA		NA	NA	NA	NA	2
218	rs684562	9	35060302	C/T	0.719	0.017	0.003	32.1111	2.99e-11	NA	NA	NA	NA		NA	NA	NA	NA	2
219	rs60757417	9	135864436	G/C	0.06	-0.081	0.005	262.44	2.38e-61	NA	NA	NA	NA		NA	NA	NA	NA	2
220	rs296852	9	4787167	A/G	0.635	-0.039	0.002	380.25	2.68e-58	NA	NA	NA	NA		NA	NA	NA	NA	2
221	rs62549698	9	91396592	T/G	0.062	-0.057	0.005	129.96	1.26e-32	NA	NA	NA	NA		NA	NA	NA	NA	2
222	rs117119759	9	136212168	A/G	0.029	-0.051	0.007	53.0816	6.57e-13	NA	NA	NA	NA		NA	NA	NA	NA	2
223	rs10817007	9	113155247	G/T	0.129	0.025	0.003	69.4444	8.11e-13	NA	NA	NA	NA		NA	NA	NA	NA	2
224	rs760402	9	35686376	A/G	0.688	-0.018	0.002	81	1.09e-12	NA	NA	NA	NA		NA	NA	NA	NA	2
225	rs12767683	10	104316581	A/C	0.325	0.018	0.002	81	1.06e-13	NA	NA	NA	NA		NA	NA	NA	NA	2
226	rs10458728	10	101323976	C/T	0.261	-0.018	0.003	36	2.86e-12	NA	NA	NA	NA		NA	NA	NA	NA	2
227	rs2767627	10	30251648	A/C	0.453	0.014	0.002	49	6.15e-09	NA	NA	NA	NA		NA	NA	NA	NA	2
228	rs11259186	10	14603429	G/T	0.54	-0.017	0.002	72.25	6.43e-13	NA	NA	NA	NA		NA	NA	NA	NA	2
229	rs1340837	10	97542035	G/A	0.413	0.015	0.002	56.25	6.19e-10	NA	NA	NA	NA		NA	NA	NA	NA	2
230	rs4747508	10	25222094	T/C	0.583	-0.021	0.002	110.25	6.35e-19	NA	NA	NA	NA		NA	NA	NA	NA	2
231	rs34346558	10	11904834	C/A	0.205	0.019	0.003	40.1111	8.77e-11	NA	NA	NA	NA		NA	NA	NA	NA	2
232	rs10764672	10	27392541	A/C	0.809	0.017	0.003	32.1111	2.75e-09	NA	NA	NA	NA		NA	NA	NA	NA	2
233	rs7098181	10	65027143	T/G	0.417	0.074	0.002	1369	1e-200	rs7080386	A/C	0.992	0.434		rs7080386	A/C	0.992	0.434	2
234	rs28505677	10	50259007	G/C	0.237	-0.032	0.003	113.778	7.45e-31	NA	NA	NA	NA		NA	NA	NA	NA	2
235	rs2068888	10	94839642	A/G	0.449	-0.021	0.002	110.25	1.28e-19	NA	NA	NA	NA		NA	NA	NA	NA	2
236	rs10886430	10	121010256	G/A	0.127	-0.03	0.004	56.25	7.82e-17	NA	NA	NA	NA		NA	NA	NA	NA	2
237	rs4980067	10	81136129	A/C	0.504	0.018	0.002	81	8e-15	NA	NA	NA	NA		NA	NA	NA	NA	2
238	rs7912035	10	3707315	C/T	0.857	0.025	0.003	69.4444	7.96e-14	NA	NA	NA	NA		NA	NA	NA	NA	2
239	rs725529	10	63814070	T/A	0.369	0.015	0.002	56.25	2.89e-10	NA	NA	NA	NA		NA	NA	NA	NA	2
240	rs7080838	10	126419841	T/C	0.568	0.014	0.002	49	9.55e-10	NA	NA	NA	NA		NA	NA	NA	NA	2
241	rs2066334	10	30323189	G/A	0.406	-0.013	0.002	42.25	1.22e-08	NA	NA	NA	NA		NA	NA	NA	NA	2
242	rs55775277	11	65457575	G/T	0.359	-0.026	0.002	169	4e-27	rs3372	A/G	0.915	0.356		rs3372	A/G	0.915	0.356	2
243	rs10769981	11	9024460	C/T	0.456	-0.024	0.002	144	5.5e-26	NA	NA	NA	NA		NA	NA	NA	NA	2
244	rs28456	11	61589481	G/A	0.315	0.04	0.002	400	2.28e-59	NA	NA	NA	NA		NA	NA	NA	NA	2
245	rs28362951	11	57372526	G/A	0.267	0.023	0.003	58.7778	3.89e-19	NA	NA	NA	NA		NA	NA	NA	NA	2
246	rs56133113	11	72501220	G/A	0.119	0.02	0.004	25	3.87e-08	NA	NA	NA	NA		NA	NA	NA	NA	2
247	rs7940646	11	10669228	C/T	0.69	0.024	0.002	144	2.26e-21	NA	NA	NA	NA		NA	NA	NA	NA	2
248	rs2282492	11	63918589	C/T	0.377	-0.019	0.002	90.25	1.11e-15	NA	NA	NA	NA		NA	NA	NA	NA	2
249	rs556562	11	85666440	C/A	0.808	0.023	0.003	58.7778	4.84e-15	NA	NA	NA	NA		NA	NA	NA	NA	2
250	rs11601507	11	5701074	A/C	0.068	-0.033	0.005	43.56	1.45e-13	NA	NA	NA	NA		NA	NA	NA	NA	2
251	rs10750385	11	127937766	G/A	0.672	0.016	0.002	64	4.82e-11	NA	NA	NA	NA		NA	NA	NA	NA	2
252	rs183811190	11	32861405	T/A	0.036	-0.04	0.006	44.4444	1.91e-10	NA	NA	NA	NA		NA	NA	NA	NA	2
253	rs7123132	11	44598235	G/A	0.543	0.014	0.002	49	4.27e-10	NA	NA	NA	NA		NA	NA	NA	NA	2
254	rs10792079	11	57010414	A/C	0.57	-0.013	0.002	42.25	1.57e-08	NA	NA	NA	NA		NA	NA	NA	NA	2
255	rs11604127	11	196944	T/C	0.232	0.092	0.003	940.444	1e-200	NA	NA	NA	NA		NA	NA	NA	NA	2
256	rs2155311	11	126291475	A/G	0.481	-0.027	0.002	182.25	9.7e-31	rs4937128	A/G	0.842	0.45		rs4937128	A/G	0.842	0.45	2
257	rs964184	11	116648917	C/G	0.868	0.039	0.003	169	1.19e-29	NA	NA	NA	NA		NA	NA	NA	NA	2
258	rs55928935	11	113999364	T/G	0.116	-0.025	0.004	39.0625	2.27e-12	NA	NA	NA	NA		NA	NA	NA	NA	2
259	rs2155380	11	119080037	G/A	0.271	0.054	0.003	324	6.23e-94	rs7925499	T/C	1	0.324		rs7925499	T/C	1	0.324	2
260	rs7934719	11	108341864	T/C	0.409	0.021	0.002	110.25	1.1e-19	NA	NA	NA	NA		NA	NA	NA	NA	2
261	rs640221	11	94832645	G/A	0.834	0.017	0.003	32.1111	1.77e-08	NA	NA	NA	NA		NA	NA	NA	NA	2
262	rs10876550	12	54712308	A/G	0.559	0.052	0.002	676	4.86e-111	NA	NA	NA	NA		NA	NA	NA	NA	2
263	rs7973618	12	57019443	C/T	0.366	0.043	0.002	462.25	1.69e-70	rs2255074	C/T	0.846	0.352		rs2255074	C/T	0.846	0.352	2
264	rs2122403	12	80347212	A/G	0.921	-0.031	0.004	60.0625	1.09e-12	NA	NA	NA	NA		NA	NA	NA	NA	2
265	rs55633676	12	6194991	C/T	0.156	0.018	0.003	36	3.11e-08	NA	NA	NA	NA		NA	NA	NA	NA	2
266	rs3184504	12	111884608	C/T	0.518	-0.096	0.002	2304	1e-200	NA	NA	NA	NA		NA	NA	NA	NA	2
267	rs2015599	12	29435480	A/G	0.46	-0.044	0.002	484	3.18e-80	NA	NA	NA	NA		NA	NA	NA	NA	2
268	rs73109811	12	48212719	T/C	0.199	0.032	0.003	113.778	4.01e-28	NA	NA	NA	NA		NA	NA	NA	NA	2
269	rs12824685	12	123817569	T/G	0.204	-0.03	0.003	100	9.25e-25	NA	NA	NA	NA		NA	NA	NA	NA	2
270	rs1558328	12	6288834	T/C	0.497	-0.052	0.002	676	1.94e-111	NA	NA	NA	NA		NA	NA	NA	NA	2
271	rs11107880	12	95452854	A/G	0.069	0.026	0.005	27.04	1.51e-08	NA	NA	NA	NA		NA	NA	NA	NA	2
272	rs3742028	12	109491468	A/G	0.582	-0.04	0.002	400	8.1e-66	NA	NA	NA	NA		NA	NA	NA	NA	2
273	rs17860346	12	51726824	T/C	0.106	0.039	0.004	95.0625	1.91e-25	NA	NA	NA	NA		NA	NA	NA	NA	2
274	rs2255531	12	121414915	A/G	0.348	-0.023	0.002	132.25	1.14e-20	NA	NA	NA	NA		NA	NA	NA	NA	2
275	rs7966357	12	51209838	G/C	0.36	0.019	0.002	90.25	6.13e-15	NA	NA	NA	NA		NA	NA	NA	NA	2
276	rs1436367	12	64715216	C/A	0.223	-0.018	0.003	36	1.4e-10	NA	NA	NA	NA		NA	NA	NA	NA	2
277	rs1035317	12	109195024	G/A	0.388	0.015	0.002	56.25	2.38e-10	NA	NA	NA	NA		NA	NA	NA	NA	2
278	rs7132697	12	68532841	A/T	0.702	0.014	0.003	21.7778	2.01e-08	NA	NA	NA	NA		NA	NA	NA	NA	2
279	rs113825134	12	78220740	A/G	0.234	-0.018	0.003	36	2.93e-11	NA	NA	NA	NA		NA	NA	NA	NA	2
280	rs303968	13	72340143	C/T	0.398	-0.016	0.002	64	4.42e-11	NA	NA	NA	NA		NA	NA	NA	NA	2
281	rs4771666	13	110999252	T/C	0.235	0.015	0.003	25	3.02e-08	NA	NA	NA	NA		NA	NA	NA	NA	2
282	rs11841319	13	110492626	T/C	0.103	-0.061	0.004	232.562	1.14e-57	NA	NA	NA	NA		NA	NA	NA	NA	2
283	rs9532658	13	41494245	C/A	0.685	0.022	0.002	121	1.44e-19	NA	NA	NA	NA		NA	NA	NA	NA	2
284	rs9591137	13	33152482	C/T	0.383	0.023	0.002	132.25	2.27e-22	NA	NA	NA	NA		NA	NA	NA	NA	2
285	rs66527945	13	114075135	T/C	0.069	0.026	0.005	27.04	1.8e-08	NA	NA	NA	NA		NA	NA	NA	NA	2
286	rs3956381	13	95972874	A/C	0.58	0.017	0.002	72.25	2.37e-12	NA	NA	NA	NA		NA	NA	NA	NA	2
287	rs4148445	13	95897359	T/C	0.918	0.064	0.004	256	3.74e-53	NA	NA	NA	NA		NA	NA	NA	NA	2
288	rs11164132	13	114018953	C/T	0.357	0.03	0.002	225	3.21e-35	NA	NA	NA	NA		NA	NA	NA	NA	2
289	rs9535492	13	51384616	T/C	0.564	-0.015	0.002	56.25	2.69e-10	NA	NA	NA	NA		NA	NA	NA	NA	2
290	rs2297066	14	103566835	G/C	0.242	0.052	0.003	300.444	2.57e-82	NA	NA	NA	NA		NA	NA	NA	NA	2
291	rs72725173	14	68509589	A/G	0.157	-0.043	0.003	205.444	6.54e-42	NA	NA	NA	NA		NA	NA	NA	NA	2
292	rs4083463	14	81856323	A/G	0.335	-0.017	0.002	72.25	4.17e-12	NA	NA	NA	NA		NA	NA	NA	NA	2
293	rs947001	14	104638441	G/A	0.673	-0.015	0.002	56.25	1.19e-09	NA	NA	NA	NA		NA	NA	NA	NA	2
294	rs112879674	14	55420273	A/G	0.437	0.014	0.002	49	2.02e-09	rs8021303	A/G	0.984	0.427		rs8021303	A/G	0.984	0.427	2
295	rs17127600	14	92279983	G/T	0.172	0.017	0.003	32.1111	1.81e-08	NA	NA	NA	NA		NA	NA	NA	NA	2
296	rs7142089	14	101172229	A/T	0.217	-0.049	0.003	266.778	1.53e-61	rs1555405	A/G	0.846	0.261		rs1555405	A/G	0.846	0.261	2
297	rs178761	14	23702056	G/A	0.285	-0.016	0.003	28.4444	1.67e-10	rs34344413	G/A	0.836	0.253		rs34344413	G/A	0.836	0.253	2
298	rs35258120	14	103058769	A/G	0.819	0.046	0.003	235.111	1.12e-53	rs3825565	G/A	0.911	0.178		rs3825565	G/A	0.911	0.178	2
299	rs11627485	14	65487694	C/T	0.45	0.025	0.002	156.25	1.38e-27	NA	NA	NA	NA		NA	NA	NA	NA	2
300	rs10047928	14	31368063	A/G	0.254	-0.018	0.003	36	5.47e-12	NA	NA	NA	NA		NA	NA	NA	NA	2
301	rs10220411	14	69452088	G/A	0.262	0.028	0.003	87.1111	3.51e-27	NA	NA	NA	NA		NA	NA	NA	NA	2
302	rs1519819	15	78541769	T/C	0.608	0.015	0.002	56.25	5.19e-10	NA	NA	NA	NA		NA	NA	NA	NA	2
303	rs4966015	15	99248132	T/G	0.144	-0.035	0.003	136.111	5.11e-27	NA	NA	NA	NA		NA	NA	NA	NA	2
304	rs1982101	15	39300917	T/A	0.393	-0.019	0.002	90.25	1.37e-15	NA	NA	NA	NA		NA	NA	NA	NA	2
305	rs8028182	15	75718669	T/G	0.193	-0.021	0.003	49	1.22e-12	NA	NA	NA	NA		NA	NA	NA	NA	2
306	rs61009920	15	65181280	A/C	0.137	0.046	0.003	235.111	3.53e-43	NA	NA	NA	NA		NA	NA	NA	NA	2
307	rs2301825	15	91528070	G/C	0.129	-0.031	0.003	106.778	7.09e-19	NA	NA	NA	NA		NA	NA	NA	NA	2
308	rs11073731	15	85355113	A/C	0.448	0.015	0.002	56.25	1.78e-10	rs6496441	G/A	0.988	0.454		rs6496441	G/A	0.988	0.454	2
309	rs4783183	16	85415465	G/C	0.876	-0.043	0.004	115.562	3.85e-34	NA	NA	NA	NA		NA	NA	NA	NA	2
310	rs183725	16	9048035	C/T	0.773	0.026	0.003	75.1111	1.88e-19	rs9922395	C/T	0.839	0.254		rs9922395	C/T	0.839	0.254	2
311	rs11075750	16	53154361	G/A	0.399	0.017	0.002	72.25	3.14e-13	NA	NA	NA	NA		NA	NA	NA	NA	2
312	rs9927293	16	5020954	A/C	0.46	-0.016	0.002	64	1.33e-11	NA	NA	NA	NA		NA	NA	NA	NA	2
313	rs4785386	16	50164049	A/G	0.751	0.016	0.003	28.4444	2.74e-09	NA	NA	NA	NA		NA	NA	NA	NA	2
314	rs12149202	16	85700360	A/G	0.276	0.022	0.003	53.7778	3.86e-17	NA	NA	NA	NA		NA	NA	NA	NA	2
315	rs11150621	16	31406756	T/C	0.357	0.014	0.002	49	4.03e-09	NA	NA	NA	NA		NA	NA	NA	NA	2
316	rs8178824	17	64224775	T/C	0.03	0.089	0.007	161.653	3.13e-39	NA	NA	NA	NA		NA	NA	NA	NA	2
317	rs853195	17	35848255	A/C	0.637	-0.02	0.002	100	3.11e-17	NA	NA	NA	NA		NA	NA	NA	NA	2
318	rs9895429	17	57496970	C/A	0.236	-0.022	0.003	53.7778	1.03e-15	NA	NA	NA	NA		NA	NA	NA	NA	2
319	rs2084312	17	72695211	T/C	0.8	0.018	0.003	36	2.26e-10	NA	NA	NA	NA		NA	NA	NA	NA	2
320	rs4531775	17	33886938	A/C	0.087	0.053	0.004	175.562	6.44e-38	NA	NA	NA	NA		NA	NA	NA	NA	2
321	rs183583130	17	4942516	T/G	0.024	-0.061	0.008	58.1406	1.01e-14	NA	NA	NA	NA		NA	NA	NA	NA	2
322	rs36034566	17	19911649	C/A	0.483	0.018	0.002	81	2.57e-14	NA	NA	NA	NA		NA	NA	NA	NA	2
323	rs112951098	17	46563393	T/C	0.158	-0.021	0.003	49	6.42e-11	NA	NA	NA	NA		NA	NA	NA	NA	2
324	rs12451471	17	78102517	T/C	0.374	-0.014	0.002	49	3.58e-09	NA	NA	NA	NA		NA	NA	NA	NA	2
325	rs12945043	17	16896277	G/A	0.434	-0.015	0.002	56.25	3.93e-10	NA	NA	NA	NA		NA	NA	NA	NA	2
326	rs2241233	17	7318396	T/C	0.861	-0.02	0.003	44.4444	2.74e-09	NA	NA	NA	NA		NA	NA	NA	NA	2
327	rs1865761	18	67539392	C/T	0.523	-0.017	0.002	72.25	2.32e-13	NA	NA	NA	NA		NA	NA	NA	NA	2
328	rs8091707	18	22465537	C/A	0.087	0.026	0.004	42.25	1.11e-10	NA	NA	NA	NA		NA	NA	NA	NA	2
329	rs79010100	18	42005538	C/T	0.131	0.026	0.003	75.1111	6e-14	NA	NA	NA	NA		NA	NA	NA	NA	2
330	rs632157	18	72911548	A/G	0.065	-0.035	0.005	49	7.82e-14	NA	NA	NA	NA		NA	NA	NA	NA	2
331	rs11082304	18	20720973	T/G	0.514	-0.052	0.002	676	9.77e-113	NA	NA	NA	NA		NA	NA	NA	NA	2
332	rs4802252	19	45904759	C/T	0.387	-0.016	0.002	64	3.58e-12	NA	NA	NA	NA		NA	NA	NA	NA	2
333	rs7254827	19	17202746	T/A	0.225	-0.032	0.003	113.778	5.11e-31	NA	NA	NA	NA		NA	NA	NA	NA	2
334	rs72999007	19	19328357	C/T	0.011	0.122	0.011	123.008	1.3e-26	NA	NA	NA	NA		NA	NA	NA	NA	2
335	rs62126620	19	33753200	A/G	0.195	0.019	0.003	40.1111	2.48e-10	NA	NA	NA	NA		NA	NA	NA	NA	2
336	rs12459419	19	51728477	T/C	0.326	-0.022	0.002	121	2.62e-18	NA	NA	NA	NA		NA	NA	NA	NA	2
337	rs7253820	19	38726076	G/A	0.468	0.02	0.002	100	5.46e-18	NA	NA	NA	NA		NA	NA	NA	NA	2
338	rs9304813	19	58931557	G/A	0.484	0.02	0.002	100	9.14e-18	NA	NA	NA	NA		NA	NA	NA	NA	2
339	rs112671186	19	12787701	A/G	0.027	-0.043	0.007	37.7347	9.19e-09	NA	NA	NA	NA		NA	NA	NA	NA	2
340	rs34536443	19	10463118	C/G	0.046	-0.055	0.006	84.0278	2.47e-22	NA	NA	NA	NA		NA	NA	NA	NA	2
341	rs8106212	19	6802571	T/C	0.012	-0.086	0.011	61.124	1.59e-15	NA	NA	NA	NA		NA	NA	NA	NA	2
342	rs78400579	19	39178653	A/G	0.059	0.053	0.005	112.36	2.18e-26	rs34843929	T/C	1	0.06		rs34843929	T/C	1	0.06	2
343	rs16979901	20	54988877	G/A	0.102	0.032	0.004	64	7.79e-17	NA	NA	NA	NA		NA	NA	NA	NA	2
344	rs6103669	20	42816845	A/G	0.287	-0.019	0.003	40.1111	3.36e-14	NA	NA	NA	NA		NA	NA	NA	NA	2
345	rs6060978	20	30416893	A/G	0.216	-0.025	0.003	69.4444	1.92e-19	NA	NA	NA	NA		NA	NA	NA	NA	2
346	rs4630833	20	1930798	C/T	0.261	-0.033	0.003	121	1.12e-36	NA	NA	NA	NA		NA	NA	NA	NA	2
347	rs149142833	20	32188142	T/C	0.156	0.021	0.003	49	1.12e-10	NA	NA	NA	NA		NA	NA	NA	NA	2
348	rs1984021	21	39836204	A/G	0.136	0.03	0.003	100	1.86e-19	NA	NA	NA	NA		NA	NA	NA	NA	2
349	rs55773542	21	36368272	T/C	0.105	-0.025	0.004	39.0625	1.56e-11	NA	NA	NA	NA		NA	NA	NA	NA	2
350	rs4257458	21	36404290	G/A	0.39	0.023	0.002	132.25	6.69e-22	NA	NA	NA	NA		NA	NA	NA	NA	2
351	rs4818033	21	40747624	C/T	0.321	-0.018	0.002	81	8.37e-13	NA	NA	NA	NA		NA	NA	NA	NA	2
352	rs2238784	22	19972559	A/G	0.286	0.023	0.003	58.7778	1.59e-19	NA	NA	NA	NA		NA	NA	NA	NA	2
353	rs8138438	22	51080757	G/A	0.432	0.014	0.002	49	1.54e-09	NA	NA	NA	NA		NA	NA	NA	NA	2
354	rs5759002	22	43263432	G/A	0.521	-0.033	0.002	272.25	3.43e-45	NA	NA	NA	NA		NA	NA	NA	NA	2
355	rs75107793	22	50628937	A/G	0.073	0.107	0.004	715.562	1.12e-127	NA	NA	NA	NA		NA	NA	NA	NA	2
356	rs2097598	22	19689697	G/C	0.377	-0.024	0.002	144	3.71e-23	NA	NA	NA	NA		NA	NA	NA	NA	2
357	rs12158292	22	29633234	C/T	0.563	-0.017	0.002	72.25	1.55e-12	rs2281157	C/T	0.818	0.38		rs2281157	C/T	0.818	0.38	2
358	rs5763928	22	30678530	G/A	0.242	-0.019	0.003	40.1111	6.81e-12	NA	NA	NA	NA		NA	NA	NA	NA	2
359	rs855791	22	37462936	G/A	0.561	-0.028	0.002	196	2.96e-33	NA	NA	NA	NA		NA	NA	NA	NA	2
360	rs148762611	22	50769029	G/A	0.347	-0.019	0.002	90.25	7.63e-15	NA	NA	NA	NA		NA	NA	NA	NA	2
361	rs4888387	16	75389755	G/T	0.595	0.017	0.002	72.25	3.05e-13	NA	NA	NA	NA		NA	NA	NA	NA	3
362	rs55794721	1	25561667	A/G	0.407	-0.035	0.002	306.25	3.23e-50	NA	NA	NA	NA		NA	NA	NA	NA	3
SNP, single nucleotide polymorphism; CHR, chromosome; EA, effect allele; OA, other allele; EAF, effect allele frequency; BETA, effect size; SE, standard error; PLT#, platelet count; SBP, systolic blood pressure; DBP, diastolic blood pressure.

## Sheet: Table S4
Table S4. Instrumental variables (IVs) used for SBP/DBP with platelet count as outcome
Number	SNP	CHR	POSITION	EA/OA	EAF	BETA	SE	F of each SNP	P-VALUE	PROXY SNP	PROXY EA/OA	R2	PROXY EAF
SBP as exposure
1	rs2724377	1	207974818	G/A	0.4697	-0.1938	0.0301	41.4548	1.29e-10	NA	NA	NA	NA
2	rs61772592	1	56979681	G/A	0.1255	0.3181	0.0455	48.877	2.86e-12	NA	NA	NA	NA
3	rs2493134	1	230849359	C/T	0.4071	0.3736	0.0309	146.183	1.1e-33	NA	NA	NA	NA
4	rs139354822	2	242344695	C/T	0.0296	-0.6115	0.0975	39.3354	3.51e-10	NA	NA	NA	NA
5	rs55944332	2	145726621	G/A	0.2368	0.2613	0.0355	54.1779	1.79e-13	NA	NA	NA	NA
6	rs1882212	2	182981968	G/A	0.2207	-0.2753	0.0363	57.5174	3.34e-14	NA	NA	NA	NA
7	rs2643826	3	27562988	T/C	0.4505	0.4473	0.0306	213.676	1.74e-48	NA	NA	NA	NA
8	rs6788984	3	41107173	G/A	0.1437	-0.2999	0.0432	48.1932	3.81e-12	NA	NA	NA	NA
9	rs2291434	4	38387244	T/G	0.5335	-0.2622	0.0303	74.8825	5.1e-18	NA	NA	NA	NA
10	rs12657950	5	61940569	T/C	0.0744	0.455	0.059	59.4729	1.27e-14	NA	NA	NA	NA
11	rs1422279	5	122470209	T/C	0.3864	0.331	0.0309	114.746	1.05e-26	NA	NA	NA	NA
12	rs28650790	5	55861464	T/C	0.1891	0.2287	0.0387	34.9229	3.3e-09	NA	NA	NA	NA
13	rs9349379	6	12903957	G/A	0.407	-0.2664	0.0312	72.9053	1.31e-17	NA	NA	NA	NA
14	rs12661036	6	163737476	C/T	0.225	0.2104	0.0374	31.6481	1.82e-08	NA	NA	NA	NA
15	rs1630736	6	12295987	T/C	0.465	-0.1706	0.0309	30.4818	3.52e-08	NA	NA	NA	NA
16	rs10782230	6	126228512	A/G	0.4845	0.2106	0.0302	48.6298	2.91e-12	NA	NA	NA	NA
17	rs7763558	6	43349215	A/G	0.3241	0.3363	0.0321	109.76	1.17e-25	NA	NA	NA	NA
18	rs7765526	6	147713764	G/A	0.5367	-0.201	0.0307	42.8662	5.88e-11	NA	NA	NA	NA
19	rs34072724	7	130432469	A/G	0.4889	-0.2422	0.0303	63.8944	1.37e-15	NA	NA	NA	NA
20	rs12668436	7	47548893	C/T	0.2459	0.2151	0.035	37.7698	7.88e-10	NA	NA	NA	NA
21	rs2354862	8	64501744	C/A	0.3593	-0.2507	0.0317	62.5446	2.42e-15	NA	NA	NA	NA
22	rs7012866	8	135616959	G/T	0.5009	0.2325	0.0301	59.6641	1.21e-14	NA	NA	NA	NA
23	rs7026176	9	116670743	T/G	0.5118	-0.1869	0.0299	39.073	4.01e-10	NA	NA	NA	NA
24	rs927315	9	4117713	T/C	0.4713	0.1689	0.0303	31.0723	2.44e-08	NA	NA	NA	NA
25	rs4553000	9	34223553	T/C	0.5141	-0.2035	0.03	46.0136	1.09e-11	NA	NA	NA	NA
26	rs7045409	9	95201540	A/T	0.3669	-0.1862	0.0313	35.3892	2.55e-09	NA	NA	NA	NA
27	rs11145807	9	139520789	G/A	0.5943	-0.2135	0.0322	43.9627	3.54e-11	NA	NA	NA	NA
28	rs1623474	10	18471794	T/C	0.3303	0.3827	0.0321	142.137	7.66e-33	NA	NA	NA	NA
29	rs1133400	10	134459388	G/A	0.214	0.2975	0.0376	62.6034	2.53e-15	NA	NA	NA	NA
30	rs7395791	11	69262916	A/G	0.4419	-0.2162	0.0308	49.2731	2.19e-12	NA	NA	NA	NA
31	rs1382472	11	27273967	A/G	0.4041	-0.1917	0.0307	38.9913	4.47e-10	NA	NA	NA	NA
32	rs2276153	11	58407740	G/C	0.243	-0.3296	0.0351	88.178	6.56e-21	NA	NA	NA	NA
33	rs7134677	12	54441498	T/C	0.2978	-0.3851	0.0332	134.546	4.46e-31	NA	NA	NA	NA
34	rs3819532	12	2436837	C/T	0.6087	0.1875	0.0306	37.5457	9.44e-10	NA	NA	NA	NA
35	rs6490019	12	115920472	G/A	0.6204	0.2897	0.0309	87.8982	6.61e-21	NA	NA	NA	NA
36	rs7306710	12	66376091	C/T	0.519	0.2429	0.0303	64.2643	1.02e-15	NA	NA	NA	NA
37	rs17245822	13	73131694	C/A	0.3733	0.1899	0.0312	37.046	1.15e-09	NA	NA	NA	NA
38	rs12885878	14	104007555	G/A	0.7663	0.2291	0.0367	38.9689	4.32e-10	NA	NA	NA	NA
39	rs1994158	15	86064327	G/A	0.1807	-0.2513	0.0391	41.3077	1.23e-10	NA	NA	NA	NA
40	rs7186298	16	21088031	T/C	0.4295	-0.2315	0.0302	58.7609	1.88e-14	NA	NA	NA	NA
41	rs8044992	16	24811207	C/T	0.2877	-0.2138	0.0331	41.7215	1.07e-10	NA	NA	NA	NA
42	rs1000423	17	59475642	T/C	0.7316	0.4138	0.0346	143.031	6.5e-33	NA	NA	NA	NA
43	rs56288724	17	60767135	G/A	0.4169	0.2178	0.031	49.362	2.01e-12	NA	NA	NA	NA
44	rs3764400	17	46123932	C/T	0.1365	-0.3748	0.0445	70.938	3.69e-17	NA	NA	NA	NA
45	rs11655604	17	79365861	T/C	0.3579	-0.2033	0.0333	37.2723	1.09e-09	NA	NA	NA	NA
46	rs34413141	18	777282	A/T	0.1822	-0.3531	0.0393	80.7254	2.47e-19	NA	NA	NA	NA
47	rs10460108	18	73034151	G/A	0.5199	-0.2141	0.0301	50.5942	1.12e-12	NA	NA	NA	NA
48	rs2493296	1	3327032	T/C	0.1425	0.4183	0.0442	89.5635	3.14e-21	NA	NA	NA	NA
49	rs488834	1	10767902	T/C	0.7645	-0.3799	0.0365	108.331	2.35e-25	NA	NA	NA	NA
50	rs75461554	1	15810172	T/C	0.2007	-0.3016	0.0377	64	1.18e-15	NA	NA	NA	NA
51	rs404100	1	25366987	T/C	0.4513	0.1935	0.0303	40.7828	1.68e-10	NA	NA	NA	NA
52	rs1209384	1	43765089	G/A	0.6122	-0.2558	0.0313	66.7901	2.85e-16	NA	NA	NA	NA
53	rs12731646	1	169090660	T/C	0.409	-0.189	0.0307	37.9007	7.21e-10	NA	NA	NA	NA
54	rs4651224	1	184585182	T/C	0.4474	0.1986	0.0306	42.1226	9e-11	NA	NA	NA	NA
55	rs12042924	1	197297417	C/T	0.4716	0.1807	0.0303	35.5657	2.62e-09	NA	NA	NA	NA
56	rs7555285	1	209970355	C/G	0.8011	0.2294	0.0376	37.223	1.05e-09	NA	NA	NA	NA
57	rs72742507	1	221265336	T/C	0.2999	-0.2053	0.0328	39.1769	3.8e-10	NA	NA	NA	NA
58	rs11210029	1	41865293	G/A	0.3678	0.203	0.0313	42.0633	8.92e-11	NA	NA	NA	NA
59	rs778124	1	56606206	A/G	0.3736	0.2965	0.0311	90.8926	1.45e-21	NA	NA	NA	NA
60	rs12136922	1	67007389	A/G	0.4949	0.2027	0.0304	44.4591	2.69e-11	NA	NA	NA	NA
61	rs76719272	1	156129796	T/C	0.1312	-0.2738	0.0461	35.2748	2.97e-09	NA	NA	NA	NA
62	rs34079867	1	27407850	T/C	0.266	0.1992	0.0354	31.6645	1.78e-08	NA	NA	NA	NA
63	rs7514579	1	94051350	C/A	0.2288	-0.2243	0.0361	38.6051	5.45e-10	NA	NA	NA	NA
64	rs59980837	1	115827266	T/G	0.0178	1.0997	0.1163	89.4106	3.32e-21	NA	NA	NA	NA
65	rs68085857	1	217737629	T/C	0.234	0.274	0.0357	58.9067	1.68e-14	NA	NA	NA	NA
66	rs6699618	1	11881441	G/C	0.1599	-0.9115	0.041	494.249	1.68e-109	NA	NA	NA	NA
67	rs1889785	1	16348729	A/G	0.4552	0.1782	0.0304	34.3612	4.35e-09	NA	NA	NA	NA
68	rs12063372	1	59621911	A/G	0.3846	0.1989	0.0318	39.1215	3.86e-10	NA	NA	NA	NA
69	rs10776752	1	113044328	T/G	0.0809	0.8211	0.0576	203.211	4.61e-46	NA	NA	NA	NA
70	rs10914124	1	180865798	C/T	0.3833	-0.234	0.0312	56.25	6.32e-14	NA	NA	NA	NA
71	rs1408945	1	42364877	T/G	0.4243	-0.3196	0.0304	110.526	8.33e-26	NA	NA	NA	NA
72	rs786923	1	89242954	T/C	0.6239	-0.3082	0.031	98.8421	2.82e-23	NA	NA	NA	NA
73	rs11120093	1	207211326	T/C	0.4082	-0.1792	0.0307	34.0721	5.13e-09	NA	NA	NA	NA
74	rs1565440	1	243387788	A/G	0.3752	0.1746	0.0311	31.5187	1.94e-08	NA	NA	NA	NA
75	rs13420463	2	37517566	G/A	0.2266	-0.3143	0.036	76.2226	2.72e-18	NA	NA	NA	NA
76	rs115262049	2	43196694	T/A	0.0868	-0.5893	0.0552	113.971	1.29e-26	NA	NA	NA	NA
77	rs2249105	2	65287896	G/A	0.3679	-0.2927	0.0313	87.4494	7.63e-21	NA	NA	NA	NA
78	rs10188003	2	66773469	T/C	0.393	0.1883	0.0307	37.6204	8.8e-10	NA	NA	NA	NA
79	rs6731373	2	68503044	A/G	0.3492	0.1913	0.0326	34.4346	4.18e-09	NA	NA	NA	NA
80	rs2580350	2	121996007	A/G	0.5609	0.1769	0.0307	33.2031	8.39e-09	NA	NA	NA	NA
81	rs11694601	2	174949358	G/A	0.4032	0.1909	0.0309	38.1676	6.41e-10	NA	NA	NA	NA
82	rs12694277	2	213188795	C/T	0.7054	0.2018	0.0335	36.2871	1.8e-09	NA	NA	NA	NA
83	rs2161967	2	218680529	G/T	0.5721	-0.2836	0.0307	85.3367	2.87e-20	NA	NA	NA	NA
84	rs17760259	2	19744462	C/T	0.4276	0.2654	0.0304	76.2175	2.25e-18	NA	NA	NA	NA
85	rs2384063	2	25187115	T/C	0.7607	0.3266	0.0357	83.6943	6.33e-20	NA	NA	NA	NA
86	rs1275985	2	26911745	T/C	0.6133	-0.5411	0.0308	308.641	4.73e-69	NA	NA	NA	NA
87	rs4952609	2	40555733	G/A	0.2561	-0.2124	0.0347	37.4671	9.6e-10	NA	NA	NA	NA
88	rs17257081	2	135630498	G/A	0.1935	-0.2274	0.0392	33.6518	6.35e-09	NA	NA	NA	NA
89	rs268263	2	164954174	A/T	0.7498	0.5938	0.0353	282.964	1.77e-63	NA	NA	NA	NA
90	rs13412750	2	191634958	A/G	0.2708	-0.2889	0.0341	71.7772	2.32e-17	NA	NA	NA	NA
91	rs1044822	2	230629138	T/C	0.1482	-0.248	0.0424	34.2115	5.16e-09	NA	NA	NA	NA
92	rs12464602	2	43397614	A/G	0.6208	-0.2437	0.0315	59.8536	1.02e-14	NA	NA	NA	NA
93	rs13016772	2	55779476	T/C	0.7651	0.2522	0.0355	50.47	1.23e-12	NA	NA	NA	NA
94	rs6732123	2	69534650	C/G	0.4174	-0.1737	0.0307	32.0127	1.52e-08	NA	NA	NA	NA
95	rs4577304	2	73403040	C/T	0.4767	0.1767	0.0302	34.2341	4.99e-09	NA	NA	NA	NA
96	rs10207726	2	112744260	T/C	0.296	-0.2142	0.033	42.1319	8.06e-11	NA	NA	NA	NA
97	rs62170470	2	146989797	C/T	0.3983	-0.1972	0.0321	37.7402	7.68e-10	NA	NA	NA	NA
98	rs72847885	2	86326717	G/A	0.337	-0.2413	0.0318	57.5785	3.08e-14	NA	NA	NA	NA
99	rs6737318	2	114083120	G/A	0.2218	-0.2348	0.0364	41.6096	1.13e-10	NA	NA	NA	NA
100	rs55732192	2	162278233	T/G	0.0947	-0.3358	0.0521	41.5419	1.15e-10	NA	NA	NA	NA
101	rs34727427	2	177016728	C/T	0.3168	0.2353	0.0324	52.7417	4.02e-13	NA	NA	NA	NA
102	rs10804330	2	227185749	C/T	0.4332	-0.2351	0.0306	59.0286	1.62e-14	NA	NA	NA	NA
103	rs1375564	3	85656311	T/C	0.6395	0.2579	0.0315	67.0319	2.84e-16	NA	NA	NA	NA
104	rs1199330	3	138101529	G/A	0.1176	0.2654	0.047	31.8864	1.65e-08	NA	NA	NA	NA
105	rs4955575	3	169534538	C/A	0.2539	-0.2158	0.0348	38.4543	5.63e-10	NA	NA	NA	NA
106	rs13091418	3	185329756	G/C	0.3341	0.2234	0.0325	47.2498	6.15e-12	NA	NA	NA	NA
107	rs9869437	3	196228360	A/C	0.3523	-0.2001	0.0318	39.595	3.22e-10	NA	NA	NA	NA
108	rs189267552	3	20073193	A/T	0.0132	-0.8664	0.139	38.8515	4.55e-10	NA	NA	NA	NA
109	rs7618284	3	66422246	C/G	0.3394	-0.1891	0.0331	32.6383	1.1e-08	NA	NA	NA	NA
110	rs4499560	3	70920485	T/A	0.6829	0.2199	0.0326	45.5004	1.46e-11	NA	NA	NA	NA
111	rs9876694	3	141152017	T/C	0.0584	0.4713	0.0651	52.4123	4.64e-13	NA	NA	NA	NA
112	rs3980686	3	168697602	T/G	0.1075	-0.4998	0.0487	105.326	1.03e-24	NA	NA	NA	NA
113	rs1290784	3	169096900	T/C	0.4483	0.4124	0.0303	185.247	2.97e-42	NA	NA	NA	NA
114	rs68115553	3	27704702	G/A	0.0199	0.6445	0.1143	31.7946	1.74e-08	NA	NA	NA	NA
115	rs6771917	3	48108442	C/T	0.7523	0.3793	0.0355	114.159	1.39e-26	NA	NA	NA	NA
116	rs7615099	3	53143901	G/A	0.3325	-0.1891	0.0321	34.7035	3.9e-09	NA	NA	NA	NA
117	rs9880098	3	133949366	A/G	0.3946	0.3081	0.0308	100.065	1.59e-23	NA	NA	NA	NA
118	rs79539362	3	154680449	C/T	0.1008	-0.4003	0.0504	63.0827	2.09e-15	NA	NA	NA	NA
119	rs6788907	3	158212823	A/G	0.2682	0.221	0.0339	42.4996	7.31e-11	NA	NA	NA	NA
120	rs9848170	3	11495983	C/G	0.597	0.3231	0.0307	110.764	7.01e-26	NA	NA	NA	NA
121	rs4408839	3	153729768	G/A	0.2567	0.2301	0.0345	44.4831	2.42e-11	NA	NA	NA	NA
122	rs11925504	3	14943965	A/G	0.5721	-0.2901	0.0305	90.4682	1.78e-21	NA	NA	NA	NA
123	rs1052501	3	41925398	T/C	0.8329	0.2262	0.0412	30.1433	4.14e-08	NA	NA	NA	NA
124	rs6445583	3	53562894	A/G	0.7465	0.2774	0.0349	63.1774	1.9e-15	NA	NA	NA	NA
125	rs6438857	3	124557643	C/T	0.4226	-0.2736	0.0305	80.4697	3.13e-19	NA	NA	NA	NA
126	rs2111557	3	169325621	T/C	0.4675	0.1764	0.0302	34.118	5.22e-09	NA	NA	NA	NA
127	rs60909079	4	83830244	C/G	0.2492	-0.2114	0.0351	36.274	1.73e-09	NA	NA	NA	NA
128	rs72719160	4	144051276	T/A	0.3171	0.2243	0.0324	47.9257	4.34e-12	NA	NA	NA	NA
129	rs2610990	4	18008232	G/A	0.7359	0.2903	0.0343	71.6318	2.86e-17	NA	NA	NA	NA
130	rs62309747	4	48713862	A/G	0.4734	-0.2244	0.0304	54.4877	1.59e-13	NA	NA	NA	NA
131	rs1814951	4	111408718	A/G	0.8785	-0.3231	0.0466	48.0731	3.91e-12	NA	NA	NA	NA
132	rs7439567	4	138464842	T/C	0.4106	0.2537	0.0309	67.4099	2.31e-16	NA	NA	NA	NA
133	rs2353940	4	145740898	C/T	0.2493	0.2075	0.0358	33.5947	6.85e-09	NA	NA	NA	NA
134	rs12643599	4	156639846	G/A	0.3605	-0.3134	0.0313	100.256	1.23e-23	NA	NA	NA	NA
135	rs12511987	4	46595623	G/T	0.1774	0.2329	0.0399	34.0717	5.39e-09	NA	NA	NA	NA
136	rs12509595	4	81182554	C/T	0.2923	0.8367	0.0334	627.548	2.55e-138	NA	NA	NA	NA
137	rs17010957	4	86719165	C/T	0.1463	0.534	0.043	154.222	1.78e-35	NA	NA	NA	NA
138	rs73855810	4	148383424	A/G	0.1406	0.2732	0.0434	39.6262	3.04e-10	NA	NA	NA	NA
139	rs7683728	4	156402654	T/C	0.5312	-0.3654	0.0304	144.474	2.43e-33	NA	NA	NA	NA
140	rs1290933	4	2668217	A/C	0.6919	-0.2847	0.0327	75.8018	3.17e-18	NA	NA	NA	NA
141	rs55924432	4	26812737	T/C	0.401	0.2651	0.0317	69.936	5.7e-17	NA	NA	NA	NA
142	rs10028284	4	89752913	T/A	0.1816	-0.2937	0.0398	54.4555	1.69e-13	NA	NA	NA	NA
143	rs13107325	4	103188709	T/C	0.0739	-0.9086	0.0592	235.56	4.22e-53	NA	NA	NA	NA
144	rs1493132	4	108861082	C/T	0.3397	0.1766	0.0318	30.8409	2.73e-08	NA	NA	NA	NA
145	rs869396	4	169688000	A/C	0.4659	-0.2115	0.0305	48.0863	4.12e-12	NA	NA	NA	NA
146	rs34535756	4	2246927	T/C	0.0394	0.478	0.0786	36.9837	1.18e-09	NA	NA	NA	NA
147	rs60991988	4	54801228	G/T	0.1069	-0.3789	0.0498	57.8883	2.82e-14	NA	NA	NA	NA
148	rs13107261	4	63768826	A/G	0.3687	-0.1778	0.0314	32.063	1.57e-08	NA	NA	NA	NA
149	rs11097909	4	106911321	C/T	0.8528	0.3628	0.043	71.1865	3.35e-17	NA	NA	NA	NA
150	rs17035181	4	157678511	G/T	0.1448	-0.3074	0.0429	51.3444	7.61e-13	NA	NA	NA	NA
151	rs11241313	5	114428167	T/C	0.3112	-0.2071	0.0326	40.3576	2.23e-10	NA	NA	NA	NA
152	rs12656497	5	32831939	C/T	0.5966	0.6382	0.0307	432.152	7.14e-96	NA	NA	NA	NA
153	rs7722243	5	50818437	A/G	0.5043	-0.2048	0.0302	45.9882	1.21e-11	NA	NA	NA	NA
154	rs10045307	5	127411454	G/C	0.227	0.2024	0.0362	31.2611	2.21e-08	NA	NA	NA	NA
155	rs702395	5	140086677	T/C	0.4369	0.2318	0.0305	57.76	3.24e-14	NA	NA	NA	NA
156	rs1957563	5	157474590	T/C	0.265	0.3629	0.0342	112.596	2.32e-26	NA	NA	NA	NA
157	rs13358657	5	157938070	G/A	0.1332	0.388	0.0445	76.0227	2.95e-18	NA	NA	NA	NA
158	rs3860770	5	173301427	A/G	0.2916	-0.2663	0.0333	63.952	1.2e-15	NA	NA	NA	NA
159	rs246973	5	68007803	T/C	0.2882	0.2479	0.0335	54.76	1.45e-13	NA	NA	NA	NA
160	rs9327297	5	122835051	G/C	0.3324	-0.2747	0.0319	74.1542	8.07e-18	NA	NA	NA	NA
161	rs7725413	5	15695987	T/C	0.7699	-0.1985	0.0359	30.5726	3.07e-08	NA	NA	NA	NA
162	rs10941043	5	33194751	G/T	0.2902	0.2585	0.0332	60.624	6.42e-15	NA	NA	NA	NA
163	rs6870654	5	63831964	C/T	0.2546	-0.2136	0.0347	37.8917	7.58e-10	NA	NA	NA	NA
164	rs73103937	5	66280577	C/T	0.268	-0.2051	0.0344	35.5479	2.36e-09	NA	NA	NA	NA
165	rs7703560	5	67678506	G/A	0.2998	0.2246	0.0333	45.4916	1.51e-11	NA	NA	NA	NA
166	rs6452769	5	87389027	A/G	0.2053	-0.3143	0.0377	69.5034	7.82e-17	NA	NA	NA	NA
167	rs76443575	5	96211594	C/G	0.0359	-0.5233	0.0816	41.1264	1.4e-10	NA	NA	NA	NA
168	rs11960210	5	157817634	C/T	0.3755	-0.4727	0.0313	228.078	1.25e-51	NA	NA	NA	NA
169	rs12153395	5	179411477	A/G	0.1147	-0.3303	0.0486	46.1896	1.07e-11	NA	NA	NA	NA
170	rs4957026	5	361148	G/A	0.6601	-0.1982	0.0323	37.6532	8.12e-10	NA	NA	NA	NA
171	rs1664781	5	53276301	A/G	0.6925	0.2643	0.0326	65.7293	5.69e-16	NA	NA	NA	NA
172	rs1871190	5	97953719	T/G	0.3349	0.1954	0.0324	36.3713	1.66e-09	NA	NA	NA	NA
173	rs6892983	5	127845030	A/C	0.4022	0.3427	0.0307	124.61	7.11e-29	NA	NA	NA	NA
174	rs2913920	5	141726983	T/C	0.765	0.2418	0.0359	45.3653	1.62e-11	NA	NA	NA	NA
175	rs1984195	6	79657391	A/G	0.4887	0.2409	0.0303	63.2104	1.77e-15	NA	NA	NA	NA
176	rs9486916	6	109013930	T/C	0.1979	0.2657	0.0385	47.6279	5.42e-12	NA	NA	NA	NA
177	rs79782817	6	25882678	T/G	0.1027	0.5324	0.0499	113.835	1.43e-26	NA	NA	NA	NA
178	rs13204703	6	140692862	C/T	0.2489	-0.1967	0.035	31.5844	1.94e-08	NA	NA	NA	NA
179	rs1293969	6	151959945	C/T	0.2516	0.1988	0.0347	32.8227	1.03e-08	NA	NA	NA	NA
180	rs2745599	6	1613686	G/A	0.448	-0.2164	0.0317	46.6011	8.96e-12	NA	NA	NA	NA
181	rs2815063	6	39262535	A/C	0.1315	0.2755	0.0458	36.1836	1.76e-09	NA	NA	NA	NA
182	rs9401913	6	127159982	A/G	0.4387	0.5202	0.0305	290.898	3.66e-65	NA	NA	NA	NA
183	rs8180684	6	143200936	T/C	0.2896	0.2134	0.0335	40.5788	1.8e-10	NA	NA	NA	NA
184	rs12528975	6	30988017	A/G	0.0489	0.4751	0.0747	40.451	1.98e-10	NA	NA	NA	NA
185	rs9361836	6	82235408	T/C	0.3172	0.2196	0.0324	45.9383	1.25e-11	NA	NA	NA	NA
186	rs9285476	6	134159976	G/C	0.2929	-0.1844	0.0333	30.6643	3.07e-08	NA	NA	NA	NA
187	rs1575290	6	7715689	T/C	0.4733	0.1973	0.0301	42.9656	5.59e-11	NA	NA	NA	NA
188	rs9368222	6	20686996	A/C	0.2688	0.2281	0.0339	45.2742	1.84e-11	NA	NA	NA	NA
189	rs78648104	6	50683009	C/T	0.0925	0.4287	0.0541	62.7932	2.36e-15	NA	NA	NA	NA
190	rs6921291	6	97066242	T/C	0.1907	0.3575	0.0385	86.2245	1.58e-20	NA	NA	NA	NA
191	rs17080102	6	151004770	C/G	0.0694	-0.8085	0.0594	185.262	3.52e-42	NA	NA	NA	NA
192	rs509833	6	159711515	G/A	0.8614	-0.329	0.044	55.9096	7.08e-14	NA	NA	NA	NA
193	rs7744902	6	166176722	A/G	0.0766	-0.4088	0.0593	47.5239	5.64e-12	NA	NA	NA	NA
194	rs67617547	7	90297177	G/C	0.3303	-0.1799	0.0322	31.2141	2.39e-08	NA	NA	NA	NA
195	rs2392929	7	106414069	G/T	0.2027	0.7507	0.0379	392.333	1.96e-87	NA	NA	NA	NA
196	rs73049928	7	4669949	G/A	0.1939	0.2382	0.0392	36.9242	1.2e-09	NA	NA	NA	NA
197	rs35680304	7	130973495	T/C	0.5929	0.2694	0.031	75.5217	3.76e-18	NA	NA	NA	NA
198	rs10282122	7	2529623	T/C	0.6684	-0.302	0.0327	85.294	2.46e-20	NA	NA	NA	NA
199	rs28688791	7	19039605	C/T	0.1982	0.3222	0.038	71.8925	2.34e-17	NA	NA	NA	NA
200	rs112509803	7	24735004	C/G	0.1138	-0.2641	0.0477	30.6549	3.18e-08	NA	NA	NA	NA
201	rs73727605	7	149474622	A/G	0.0663	0.3616	0.0623	33.6884	6.6e-09	NA	NA	NA	NA
202	rs3918226	7	150690176	T/C	0.0811	0.664	0.0575	133.352	8.46e-31	NA	NA	NA	NA
203	rs10224210	7	151413194	C/T	0.2789	0.3831	0.034	126.96	1.6e-29	NA	NA	NA	NA
204	rs3735533	7	27245893	C/T	0.9257	0.91	0.0577	248.732	5.29e-56	NA	NA	NA	NA
205	rs6961048	7	27328187	G/C	0.104	0.5304	0.0497	113.892	1.43e-26	NA	NA	NA	NA
206	rs11977526	7	46008110	A/G	0.4009	-0.3213	0.0312	106.05	6.62e-25	NA	NA	NA	NA
207	rs848445	7	77572461	C/T	0.7149	0.2025	0.0339	35.6821	2.28e-09	NA	NA	NA	NA
208	rs42032	7	92237426	A/G	0.2641	-0.3231	0.0345	87.7073	7.39e-21	NA	NA	NA	NA
209	rs75672964	7	131321010	T/C	0.0418	0.5885	0.0839	49.2004	2.35e-12	NA	NA	NA	NA
210	rs7821832	8	25889446	G/T	0.2553	-0.4222	0.0348	147.19	6.67e-34	NA	NA	NA	NA
211	rs1906672	8	38130025	A/G	0.2319	0.2966	0.0358	68.6398	1.2e-16	NA	NA	NA	NA
212	rs4734868	8	92793786	G/A	0.3303	0.1844	0.0321	32.9998	9.22e-09	NA	NA	NA	NA
213	rs4440615	8	141057641	A/G	0.6321	-0.2201	0.0312	49.7658	1.87e-12	NA	NA	NA	NA
214	rs9918876	8	77681097	A/C	0.1037	-0.2975	0.0498	35.6874	2.28e-09	NA	NA	NA	NA
215	rs148401029	8	81386066	A/C	0.0352	-0.4623	0.0848	29.7205	4.97e-08	NA	NA	NA	NA
216	rs2470004	8	120358445	T/C	0.8175	-0.3454	0.0392	77.6377	1.28e-18	NA	NA	NA	NA
217	rs1821002	8	10640065	G/C	0.5892	-0.3794	0.0307	152.728	5.19e-35	NA	NA	NA	NA
218	rs77375686	8	26043622	G/A	0.1117	0.3467	0.0485	51.1004	8.38e-13	NA	NA	NA	NA
219	rs62512914	8	82828857	G/A	0.4152	-0.2066	0.0306	45.5846	1.42e-11	NA	NA	NA	NA
220	rs1786345	8	101674751	C/A	0.4338	-0.2073	0.0307	45.5955	1.34e-11	NA	NA	NA	NA
221	rs4260863	8	129386613	G/C	0.3837	-0.1911	0.0314	37.0392	1.17e-09	NA	NA	NA	NA
222	rs4873492	8	51947549	T/C	0.1724	0.3431	0.0403	72.4822	1.61e-17	NA	NA	NA	NA
223	rs34917849	8	95278307	C/G	0.1268	0.3124	0.0454	47.3489	5.97e-12	NA	NA	NA	NA
224	rs13253358	8	68920135	T/C	0.2979	0.2127	0.033	41.5439	1.13e-10	NA	NA	NA	NA
225	rs2126474	8	76878957	T/G	0.4125	-0.2601	0.0306	72.25	1.87e-17	NA	NA	NA	NA
226	rs35783704	8	105966258	A/G	0.1042	-0.4619	0.0507	83.0004	8.81e-20	NA	NA	NA	NA
227	rs4961293	8	141812374	T/C	0.4513	0.2268	0.0303	56.0274	7.35e-14	NA	NA	NA	NA
228	rs9886665	9	22942770	C/T	0.7329	-0.2048	0.0343	35.651	2.47e-09	NA	NA	NA	NA
229	rs1410222	9	77239540	T/C	0.8166	0.2173	0.0388	31.3658	2.17e-08	NA	NA	NA	NA
230	rs3104552	9	128153616	C/T	0.4393	-0.2449	0.0303	65.3269	6.31e-16	NA	NA	NA	NA
231	rs1332813	9	9350706	C/T	0.6486	-0.2203	0.0314	49.2232	2.32e-12	NA	NA	NA	NA
232	rs10980408	9	113249071	C/T	0.0359	0.7606	0.0827	84.5866	3.83e-20	NA	NA	NA	NA
233	rs60191654	9	753648	G/A	0.1882	0.2382	0.0385	38.2791	5.88e-10	NA	NA	NA	NA
234	rs76452347	9	35906471	T/C	0.205	-0.2974	0.0397	56.1178	7.13e-14	NA	NA	NA	NA
235	rs6271	9	136522274	T/C	0.0735	-0.5547	0.0611	82.4202	1.18e-19	NA	NA	NA	NA
236	rs4284362	10	45377839	A/C	0.7181	-0.2256	0.0338	44.5497	2.61e-11	NA	NA	NA	NA
237	rs4245599	10	60365755	G/A	0.5416	0.1794	0.0305	34.5975	4.03e-09	NA	NA	NA	NA
238	rs10749572	10	82136664	T/G	0.5444	-0.203	0.0302	45.1833	1.88e-11	NA	NA	NA	NA
239	rs2689690	10	95899706	T/C	0.3678	-0.2702	0.0316	73.1133	1.15e-17	NA	NA	NA	NA
240	rs11252324	10	4124568	T/G	0.0771	-0.4164	0.0573	52.8095	3.61e-13	NA	NA	NA	NA
241	rs12258967	10	18727959	G/C	0.2953	-0.6327	0.0337	352.481	1.08e-78	NA	NA	NA	NA
242	rs34130368	10	48411796	T/G	0.117	-0.3016	0.0497	36.8256	1.28e-09	NA	NA	NA	NA
243	rs57946343	10	63499951	C/T	0.1473	-0.716	0.0426	282.492	2.1e-63	NA	NA	NA	NA
244	rs111866816	10	94441507	T/C	0.0709	0.3569	0.0597	35.7392	2.29e-09	NA	NA	NA	NA
245	rs11191580	10	104906211	C/T	0.0824	-1.0995	0.055	399.636	7.74e-89	NA	NA	NA	NA
246	rs12264186	10	32289986	T/C	0.1871	0.2135	0.0387	30.435	3.58e-08	NA	NA	NA	NA
247	rs2177843	10	75409877	T/C	0.1505	0.4394	0.0432	103.455	2.8e-24	NA	NA	NA	NA
248	rs1006545	10	102553647	T/G	0.8872	0.6846	0.048	203.419	3.5e-46	NA	NA	NA	NA
249	rs740746	10	115792787	A/G	0.7318	0.4557	0.0342	177.544	1.42e-40	NA	NA	NA	NA
250	rs7912283	10	133773019	A/G	0.6468	-0.2144	0.0322	44.3341	2.94e-11	NA	NA	NA	NA
251	rs12255372	10	114808902	T/G	0.2883	0.2358	0.0335	49.5448	1.94e-12	NA	NA	NA	NA
252	rs11592107	10	122968964	A/G	0.3096	0.3024	0.0326	86.0455	1.55e-20	NA	NA	NA	NA
253	rs2236295	10	64564892	T/G	0.3978	-0.3028	0.0309	96.0273	1.04e-22	NA	NA	NA	NA
254	rs57866767	10	96023077	C/T	0.4322	-0.4501	0.0304	219.215	1.14e-49	NA	NA	NA	NA
255	rs117464403	10	107158054	A/G	0.0183	0.864	0.1199	51.9265	5.8e-13	NA	NA	NA	NA
256	rs60444686	10	115717311	A/G	0.0406	0.5905	0.0782	57.0199	4.42e-14	NA	NA	NA	NA
257	rs7093894	10	124234880	A/C	0.1512	0.236	0.0427	30.547	3.16e-08	NA	NA	NA	NA
258	rs871004	11	28512458	A/G	0.3481	0.2336	0.0317	54.3034	1.65e-13	NA	NA	NA	NA
259	rs2904315	11	48109948	G/A	0.6869	0.2081	0.0325	40.9994	1.58e-10	NA	NA	NA	NA
260	rs67885470	11	99998431	T/C	0.2094	-0.2087	0.038	30.1632	4.12e-08	NA	NA	NA	NA
261	rs604723	11	100610546	C/T	0.7244	0.655	0.0339	373.322	2.55e-83	NA	NA	NA	NA
262	rs7926110	11	107086143	G/T	0.3267	-0.2603	0.0321	65.7564	5.71e-16	NA	NA	NA	NA
263	rs74048190	11	2114221	C/T	0.0478	0.4404	0.0757	33.8457	6.07e-09	NA	NA	NA	NA
264	rs11604357	11	45351729	A/C	0.1622	-0.277	0.0411	45.423	1.6e-11	NA	NA	NA	NA
265	rs7107356	11	47676170	G/A	0.5041	0.4598	0.0301	233.348	1.63e-52	NA	NA	NA	NA
266	rs66864335	11	65390803	A/G	0.2211	-0.3963	0.0365	117.886	1.79e-27	NA	NA	NA	NA
267	rs2289124	11	89224477	A/G	0.1673	-0.308	0.0415	55.0814	1.14e-13	NA	NA	NA	NA
268	rs10750441	11	130469044	T/C	0.6621	0.1754	0.0319	30.2328	3.74e-08	NA	NA	NA	NA
269	rs4980379	11	1888614	T/C	0.3719	0.5764	0.032	324.45	2.47e-72	NA	NA	NA	NA
270	rs2957688	11	10364963	A/G	0.4707	0.3472	0.0304	130.44	2.74e-30	NA	NA	NA	NA
271	rs17762	11	22492454	A/G	0.0777	0.4117	0.0571	51.9864	5.6e-13	NA	NA	NA	NA
272	rs72931748	11	69825414	G/A	0.0985	-0.3967	0.0529	56.2358	6.4e-14	NA	NA	NA	NA
273	rs573455	11	117267884	G/A	0.539	-0.1994	0.0303	43.3077	4.77e-11	NA	NA	NA	NA
274	rs2014408	11	16365282	T/C	0.2087	0.5169	0.0373	192.042	1.26e-43	NA	NA	NA	NA
275	rs177551	11	16930289	A/C	0.1344	0.373	0.0442	71.2153	3.47e-17	NA	NA	NA	NA
276	rs74538877	11	67976593	C/G	0.0557	-0.3855	0.0707	29.731	4.97e-08	NA	NA	NA	NA
277	rs11222084	11	130273230	T/A	0.3621	0.3363	0.0316	113.261	1.8e-26	NA	NA	NA	NA
278	rs10501410	11	72088806	A/G	0.0692	0.4122	0.0607	46.1146	1.1e-11	NA	NA	NA	NA
279	rs78998485	12	434755	G/C	0.2557	0.2449	0.0346	50.0986	1.48e-12	NA	NA	NA	NA
280	rs7134440	12	53450097	T/C	0.0822	0.4788	0.0562	72.5831	1.58e-17	NA	NA	NA	NA
281	rs17249754	12	90060586	A/G	0.1683	-0.8446	0.0403	439.23	1.25e-97	NA	NA	NA	NA
282	rs10777213	12	90349999	A/G	0.5244	-0.1786	0.0299	35.6796	2.45e-09	NA	NA	NA	NA
283	rs5742643	12	102837863	C/T	0.7513	0.2233	0.0349	40.938	1.53e-10	rs10735380	G/A	0.8378	0.254
284	rs1010064	12	20000315	C/A	0.1837	-0.3571	0.0387	85.1447	3.02e-20	NA	NA	NA	NA
285	rs2129869	12	26457650	T/A	0.2222	0.2643	0.0361	53.6019	2.44e-13	NA	NA	NA	NA
286	rs61917655	12	48210787	T/C	0.1014	0.3427	0.0514	44.4531	2.68e-11	NA	NA	NA	NA
287	rs7980644	12	79959658	G/A	0.8334	-0.2641	0.0404	42.7341	6.3e-11	NA	NA	NA	NA
288	rs73075659	12	20373541	G/A	0.3346	-0.3962	0.0321	152.342	5.52e-35	NA	NA	NA	NA
289	rs12426261	12	50573037	G/A	0.6208	-0.3775	0.0309	149.251	2.31e-34	NA	NA	NA	NA
290	rs4143175	12	67782397	C/T	0.7591	-0.2187	0.0352	38.6022	5.1e-10	NA	NA	NA	NA
291	rs7963801	12	79685226	C/T	0.5779	0.2362	0.0311	57.6818	2.87e-14	NA	NA	NA	NA
292	rs1896326	12	115342956	A/G	0.2291	-0.2797	0.0371	56.8378	4.4e-14	NA	NA	NA	NA
293	rs35444	12	115552437	G/A	0.3862	-0.4368	0.031	198.537	3.47e-45	NA	NA	NA	NA
294	rs7331680	13	115000650	T/G	0.1491	0.4101	0.0423	93.9937	3.35e-22	NA	NA	NA	NA
295	rs75961402	13	56398286	A/G	0.1534	0.2659	0.0418	40.4654	1.95e-10	NA	NA	NA	NA
296	rs483071	13	22294117	T/C	0.6248	0.2709	0.0313	74.9082	5.09e-18	NA	NA	NA	NA
297	rs9507885	13	27951090	T/C	0.0953	-0.3208	0.0542	35.0324	3.23e-09	NA	NA	NA	NA
298	rs9508495	13	30146201	T/C	0.7565	-0.3557	0.0353	101.536	6.34e-24	NA	NA	NA	NA
299	rs7491248	13	47180671	A/G	0.2239	0.2163	0.0362	35.7023	2.37e-09	NA	NA	NA	NA
300	rs9526707	13	51489186	A/G	0.3216	-0.2039	0.0323	39.8501	2.77e-10	NA	NA	NA	NA
301	rs78474310	13	73826901	G/A	0.0448	0.4699	0.0734	40.9844	1.51e-10	NA	NA	NA	NA
302	rs6562778	13	74223828	G/A	0.5411	-0.178	0.0304	34.2841	4.95e-09	NA	NA	NA	NA
303	rs9549627	13	113652369	A/G	0.1175	0.2846	0.05	32.3989	1.25e-08	NA	NA	NA	NA
304	rs365990	14	23861811	G/A	0.3658	-0.225	0.0312	52.0063	5.95e-13	NA	NA	NA	NA
305	rs7154723	14	98590629	A/G	0.385	0.253	0.0309	67.0385	2.72e-16	NA	NA	NA	NA
306	rs8904	14	35871217	A/G	0.3678	0.3061	0.0314	95.0315	1.71e-22	NA	NA	NA	NA
307	rs72683923	14	50735947	C/T	0.0212	-0.9587	0.1101	75.8212	3.08e-18	NA	NA	NA	NA
308	rs3815460	14	73422259	G/C	0.1024	0.285	0.05	32.49	1.21e-08	NA	NA	NA	NA
309	rs7493678	14	39400917	T/A	0.3486	0.189	0.0316	35.7725	2.31e-09	NA	NA	NA	NA
310	rs35413927	14	53420358	G/A	0.3054	0.3002	0.0328	83.7671	5.25e-20	NA	NA	NA	NA
311	rs12883810	14	68032235	T/C	0.1462	-0.2382	0.0428	30.9739	2.7e-08	NA	NA	NA	NA
312	rs11159091	14	75074316	A/G	0.4615	0.1978	0.0303	42.6155	6.79e-11	NA	NA	NA	NA
313	rs75016974	14	100197940	T/C	0.1423	-0.2513	0.0439	32.7685	1.05e-08	NA	NA	NA	NA
314	rs8003103	14	71451265	A/G	0.3447	-0.1755	0.0319	30.2672	3.6e-08	NA	NA	NA	NA
315	rs17562391	14	100133250	T/C	0.4186	0.1967	0.0306	41.3205	1.35e-10	NA	NA	NA	NA
316	rs11636952	15	75114322	C/T	0.6859	-0.5313	0.0328	262.381	4.22e-59	NA	NA	NA	NA
317	rs4932373	15	91429287	C/A	0.3258	0.635	0.0328	374.8	2.49e-83	NA	NA	NA	NA
318	rs12906962	15	95312071	C/T	0.324	0.2653	0.0325	66.6358	3.28e-16	NA	NA	NA	NA
319	rs8030856	15	40314967	G/C	0.3953	0.1764	0.031	32.3798	1.21e-08	NA	NA	NA	NA
320	rs2589218	15	96785017	C/T	0.2703	0.2258	0.0339	44.3658	2.54e-11	NA	NA	NA	NA
321	rs4606697	15	100087596	A/G	0.1041	-0.3196	0.0523	37.3431	9.71e-10	NA	NA	NA	NA
322	rs28866311	15	41442195	G/T	0.4737	0.2762	0.0302	83.6437	5.45e-20	NA	NA	NA	NA
323	rs28429256	15	66931617	A/G	0.3342	0.215	0.0325	43.7633	3.89e-11	NA	NA	NA	NA
324	rs2627313	15	81006712	T/C	0.4454	0.3208	0.0303	112.094	3.55e-26	NA	NA	NA	NA
325	rs4775769	15	48939888	G/T	0.9055	0.4162	0.0517	64.8072	7.76e-16	NA	NA	NA	NA
326	rs3098186	15	50810621	T/C	0.5156	-0.2422	0.0303	63.8944	1.41e-15	NA	NA	NA	NA
327	rs4784541	16	51704452	C/T	0.5252	0.2015	0.0307	43.0798	4.93e-11	NA	NA	NA	NA
328	rs6540119	16	87984477	T/A	0.666	-0.2016	0.0322	39.1985	3.93e-10	NA	NA	NA	NA
329	rs1049212	16	4932929	G/A	0.5693	0.299	0.0302	98.0231	4.59e-23	NA	NA	NA	NA
330	rs35098810	16	60635748	C/A	0.2317	-0.1967	0.0356	30.5287	3.2e-08	NA	NA	NA	NA
331	rs146550789	16	66781040	C/T	0.0417	0.4824	0.0778	38.4464	5.64e-10	NA	NA	NA	NA
332	rs12596630	16	2065666	T/C	0.0903	0.4278	0.0547	61.1656	5.01e-15	NA	NA	NA	NA
333	rs2283500	16	4138378	C/A	0.1102	-0.3106	0.0481	41.6978	1.08e-10	NA	NA	NA	NA
334	rs62047964	16	70729954	T/C	0.0622	0.5115	0.0686	55.5959	9.29e-14	NA	NA	NA	NA
335	rs3950627	16	86436343	A/C	0.531	0.1851	0.0308	36.117	1.82e-09	NA	NA	NA	NA
336	rs908951	16	89697625	T/C	0.4378	-0.2261	0.0315	51.5205	7.14e-13	NA	NA	NA	NA
337	rs11641374	16	1347717	A/C	0.5995	-0.1943	0.0309	39.5393	3.26e-10	NA	NA	NA	NA
338	rs4888408	16	75432824	A/G	0.5855	0.3653	0.0307	141.587	1.42e-32	NA	NA	NA	NA
339	rs12926550	16	81510155	A/G	0.3156	-0.2548	0.0324	61.8456	3.43e-15	NA	NA	NA	NA
340	rs77924615	16	20392332	A/G	0.1986	-0.4081	0.039	109.497	1.12e-25	NA	NA	NA	NA
341	rs34941092	16	50550137	A/G	0.1498	-0.3225	0.0425	57.5813	3.23e-14	NA	NA	NA	NA
342	rs79930761	17	7815712	T/C	0.0872	-0.4688	0.0559	70.3318	4.9e-17	NA	NA	NA	NA
343	rs9302885	17	76799898	G/A	0.5548	-0.2242	0.0302	55.1134	1.03e-13	NA	NA	NA	NA
344	rs8079811	17	1371473	G/C	0.6521	0.2101	0.0325	41.7913	1.03e-10	NA	NA	NA	NA
345	rs4925159	17	18185510	A/G	0.4246	0.2174	0.0305	50.8065	9.66e-13	NA	NA	NA	NA
346	rs9899540	17	30777924	T/A	0.6001	-0.2011	0.0316	40.4995	1.87e-10	NA	NA	NA	NA
347	rs7213273	17	43155914	A/G	0.655	-0.4	0.0315	161.25	6.24e-37	NA	NA	NA	NA
348	rs17608766	17	45013271	C/T	0.1445	0.6903	0.0433	254.156	2.48e-57	NA	NA	NA	NA
349	rs62076622	17	61090958	G/A	0.1987	-0.2363	0.0377	39.2866	3.79e-10	NA	NA	NA	NA
350	rs4511593	17	7455536	T/C	0.6528	-0.2881	0.0318	82.079	1.28e-19	NA	NA	NA	NA
351	rs1551355	17	30032420	T/C	0.2334	0.2098	0.0356	34.7305	3.89e-09	NA	NA	NA	NA
352	rs9897429	17	47518378	A/G	0.52	0.2645	0.0319	68.7496	1.19e-16	NA	NA	NA	NA
353	rs2760748	17	2001604	A/T	0.0981	0.3626	0.0509	50.7481	1.05e-12	NA	NA	NA	NA
354	rs113086489	17	7171356	T/C	0.5525	0.3249	0.0307	112.001	3.8e-26	NA	NA	NA	NA
355	rs6504213	17	62381714	C/T	0.5818	0.2982	0.0312	91.3495	1.25e-21	NA	NA	NA	NA
356	rs1436138	17	75316880	G/A	0.3633	-0.3119	0.0315	98.0414	4.73e-23	NA	NA	NA	NA
357	rs10048404	18	54578482	T/C	0.3701	-0.2607	0.0317	67.6338	1.91e-16	NA	NA	NA	NA
358	rs56407827	18	42179819	T/C	0.2687	0.3603	0.034	112.298	2.78e-26	NA	NA	NA	NA
359	rs665445	18	51842682	A/C	0.2794	-0.1909	0.0334	32.6677	1.15e-08	NA	NA	NA	NA
360	rs62082230	18	22676071	A/T	0.2773	-0.1884	0.0345	29.8211	4.69e-08	NA	NA	NA	NA
361	rs11874246	18	42596789	T/C	0.2963	0.2856	0.0328	75.8174	3.22e-18	NA	NA	NA	NA
362	rs1437649	18	48132646	A/G	0.2345	-0.2189	0.0357	37.5972	8.57e-10	NA	NA	NA	NA
363	rs1154214	18	24546824	G/T	0.6037	0.2031	0.0306	44.0532	3.27e-11	NA	NA	NA	NA
364	rs141958336	19	2165383	A/G	0.043	0.7807	0.078	100.18	1.36e-23	NA	NA	NA	NA
365	rs34518929	19	18455444	A/G	0.2623	-0.22	0.0345	40.6637	1.79e-10	NA	NA	NA	NA
366	rs1433121	19	32591878	T/C	0.6906	-0.228	0.0326	48.9141	2.66e-12	NA	NA	NA	NA
367	rs11672660	19	46180184	T/C	0.1996	0.2212	0.0381	33.707	6.32e-09	NA	NA	NA	NA
368	rs12610654	19	5006598	G/A	0.3436	-0.2315	0.032	52.3362	4.41e-13	NA	NA	NA	NA
369	rs12978472	19	7257990	G/C	0.1241	-0.845	0.049	297.387	1.23e-66	NA	NA	NA	NA
370	rs2291516	19	11508177	A/G	0.103	0.3708	0.0505	53.9134	2.17e-13	NA	NA	NA	NA
371	rs10420519	19	45298461	T/G	0.0347	-0.4921	0.0887	30.7794	2.86e-08	NA	NA	NA	NA
372	rs8113613	19	10350649	T/C	0.1813	-0.2334	0.0398	34.3903	4.59e-09	NA	NA	NA	NA
373	rs1848994	19	22111366	A/G	0.2828	0.2012	0.0334	36.288	1.79e-09	NA	NA	NA	NA
374	rs28572357	19	31867447	C/A	0.3977	0.2733	0.0308	78.7368	6.34e-19	NA	NA	NA	NA
375	rs73046792	19	49605705	A/G	0.1588	-0.3554	0.0426	69.601	7.23e-17	NA	NA	NA	NA
376	rs6108787	20	10967214	G/T	0.4704	0.4274	0.03	202.968	5.38e-46	NA	NA	NA	NA
377	rs2801008	20	51788718	G/T	0.3183	0.1876	0.0324	33.5255	7.37e-09	NA	NA	NA	NA
378	rs6054139	20	6327810	A/G	0.606	0.2094	0.0306	46.8285	8.23e-12	NA	NA	NA	NA
379	rs2423514	20	10693337	G/A	0.4589	-0.3011	0.0302	99.4049	1.77e-23	NA	NA	NA	NA
380	rs6078093	20	11168669	A/G	0.428	-0.1849	0.0304	36.9936	1.2e-09	NA	NA	NA	NA
381	rs8125763	20	17883531	A/C	0.4717	0.1761	0.0301	34.2283	4.84e-09	NA	NA	NA	NA
382	rs6029756	20	40266681	A/G	0.3225	-0.2712	0.033	67.5385	1.88e-16	NA	NA	NA	NA
383	rs2598	20	47241618	G/A	0.467	-0.168	0.0303	30.7421	2.87e-08	NA	NA	NA	NA
384	rs6090907	20	47410231	A/G	0.147	-0.3854	0.0425	82.2329	1.29e-19	NA	NA	NA	NA
385	rs6026578	20	57463472	G/C	0.6269	0.185	0.0316	34.2744	4.59e-09	NA	NA	NA	NA
386	rs79384779	20	31214944	T/C	0.1512	0.3179	0.0428	55.1688	1.08e-13	NA	NA	NA	NA
387	rs6026744	20	57742388	T/A	0.1229	0.7131	0.0461	239.276	7e-54	NA	NA	NA	NA
388	rs17812022	20	19007099	T/C	0.0958	-0.3613	0.0525	47.3606	5.65e-12	NA	NA	NA	NA
389	rs6031431	20	42795152	G/A	0.4624	0.2617	0.0304	74.1072	7.05e-18	NA	NA	NA	NA
390	rs6062324	20	62446351	A/G	0.2364	-0.3294	0.0363	82.3444	1.18e-19	NA	NA	NA	NA
391	rs2833834	21	33814378	A/C	0.2765	0.2177	0.0338	41.4843	1.22e-10	NA	NA	NA	NA
392	rs12627651	21	44760603	A/G	0.2872	0.3498	0.0341	105.228	1.02e-24	NA	NA	NA	NA
393	rs2776037	21	16317933	C/T	0.5849	0.1851	0.0309	35.8836	2.15e-09	NA	NA	NA	NA
394	rs1882961	21	16556367	T/C	0.3087	0.2443	0.0326	56.158	6.69e-14	NA	NA	NA	NA
395	rs34487963	21	44838330	A/C	0.0185	-0.8819	0.1244	50.2572	1.35e-12	NA	NA	NA	NA
396	rs7278003	21	44966069	C/T	0.5622	0.1876	0.0304	38.0819	6.63e-10	NA	NA	NA	NA
397	rs112854918	22	30588910	G/C	0.0255	0.5577	0.1004	30.8556	2.77e-08	NA	NA	NA	NA
398	rs8142376	22	32001037	T/C	0.491	0.1676	0.03	31.2108	2.19e-08	NA	NA	NA	NA
DBP as exposure
1	rs488834	1	10767902	T/C	0.7641	-0.1931	0.0208	86.1862	1.94e-20	NA	NA	NA	NA
2	rs34645159	1	1724366	A/G	0.5013	-0.133	0.0174	58.4258	2.07e-14	NA	NA	NA	NA
3	rs2146315	1	42050366	T/C	0.2318	-0.1197	0.0205	34.0942	5.03e-09	NA	NA	NA	NA
4	rs2421200	2	61711815	T/G	0.4882	-0.1097	0.0173	40.2088	2.59e-10	NA	NA	NA	NA
5	rs112393817	2	9807226	G/C	0.2174	-0.116	0.0211	30.2239	3.8e-08	NA	NA	NA	NA
6	rs824523	2	19707855	A/C	0.3344	0.1226	0.0183	44.8827	2.26e-11	NA	NA	NA	NA
7	rs1275985	2	26911745	T/C	0.6133	-0.2943	0.0177	276.461	2.77e-62	NA	NA	NA	NA
8	rs6800730	3	48174210	G/A	0.6702	0.2476	0.0185	179.126	8e-41	NA	NA	NA	NA
9	rs6763931	3	141102833	A/G	0.4438	0.1383	0.0173	63.9075	1.48e-15	NA	NA	NA	NA
10	rs7623706	3	74712754	G/A	0.4349	-0.0975	0.0176	30.6891	2.83e-08	NA	NA	NA	NA
11	rs12656497	5	32831939	C/T	0.5968	0.3063	0.0176	302.879	1.47e-67	NA	NA	NA	NA
12	rs9326869	5	112349070	C/T	0.7513	-0.1096	0.02	30.0304	3.99e-08	NA	NA	NA	NA
13	rs4704514	5	77820081	T/C	0.2833	0.1087	0.0193	31.7208	1.71e-08	NA	NA	NA	NA
14	rs1582931	5	122657199	A/G	0.4748	0.2161	0.0175	152.487	4.51e-35	NA	NA	NA	NA
15	rs55993676	5	173303392	T/G	0.2916	-0.2097	0.0191	120.54	3.82e-28	NA	NA	NA	NA
16	rs76785130	6	121813835	G/A	0.0199	0.4285	0.0662	41.8973	9.36e-11	NA	NA	NA	NA
17	rs115447786	6	34354073	T/C	0.0427	0.2904	0.0455	40.7353	1.75e-10	NA	NA	NA	NA
18	rs62434124	6	150999751	T/C	0.0711	-0.4853	0.0338	206.152	7.83e-47	NA	NA	NA	NA
19	rs6464165	7	151413124	C/T	0.2809	0.217	0.0195	123.837	7.34e-29	NA	NA	NA	NA
20	rs73033340	7	1195692	G/A	0.0362	-0.5312	0.0525	102.376	5.06e-24	NA	NA	NA	NA
21	rs3735533	7	27245893	C/T	0.9258	0.487	0.0331	216.472	6.32e-49	NA	NA	NA	NA
22	rs7788746	7	99612405	T/G	0.6691	-0.1644	0.0183	80.7052	3.19e-19	NA	NA	NA	NA
23	rs1693560	8	101680292	G/A	0.4603	-0.1525	0.0175	75.9388	3.41e-18	NA	NA	NA	NA
24	rs1906672	8	38130025	A/G	0.2324	0.1402	0.0205	46.7723	8.47e-12	NA	NA	NA	NA
25	rs62503324	8	23400615	T/C	0.2397	0.2033	0.0204	99.3149	2.11e-23	NA	NA	NA	NA
26	rs12247028	10	75410052	A/G	0.6322	-0.1396	0.0188	55.1385	1.18e-13	NA	NA	NA	NA
27	rs1623474	10	18471794	T/C	0.33	0.2234	0.0184	147.411	6.24e-34	NA	NA	NA	NA
28	rs4284362	10	45377839	A/C	0.7181	-0.1586	0.0194	66.8348	3.24e-16	NA	NA	NA	NA
29	rs11187838	10	96038686	A/G	0.4321	-0.2781	0.0174	255.449	2.55e-57	NA	NA	NA	NA
30	rs1006545	10	102553647	T/G	0.8875	0.3633	0.0275	174.528	7.96e-40	NA	NA	NA	NA
31	rs10500932	11	22501446	A/G	0.0743	0.2784	0.0333	69.8956	5.79e-17	NA	NA	NA	NA
32	rs11021221	11	95308854	A/T	0.1668	-0.1877	0.0233	64.8958	6.93e-16	NA	NA	NA	NA
33	rs66682451	11	107097540	G/A	0.2747	-0.1348	0.0194	48.281	3.44e-12	NA	NA	NA	NA
34	rs12790943	11	120058623	T/C	0.4213	-0.1002	0.0175	32.7838	1.14e-08	NA	NA	NA	NA
35	rs504217	11	72006086	T/C	0.0736	0.2745	0.0335	67.1421	2.51e-16	NA	NA	NA	NA
36	rs1732664	12	79747487	C/T	0.6783	0.1083	0.0194	31.164	2.58e-08	NA	NA	NA	NA
37	rs6487076	12	20470857	G/A	0.223	-0.174	0.0209	69.3116	8.69e-17	NA	NA	NA	NA
38	rs11112548	12	105871914	T/A	0.0444	-0.2742	0.0443	38.3113	5.8e-10	NA	NA	NA	NA
39	rs2271139	12	124839540	A/C	0.286	-0.1247	0.0192	42.1823	8.23e-11	NA	NA	NA	NA
40	rs682681	13	22294062	C/T	0.6665	0.1454	0.0185	61.7711	4.47e-15	NA	NA	NA	NA
41	rs7992292	13	41968013	A/G	0.824	0.1367	0.0231	35.0198	3.19e-09	NA	NA	NA	NA
42	rs61948065	13	25255052	C/A	0.1212	0.1737	0.027	41.3878	1.17e-10	NA	NA	NA	NA
43	rs1950500	14	24830850	C/T	0.7081	-0.1396	0.019	53.9838	2.2e-13	NA	NA	NA	NA
44	rs72683923	14	50735947	C/T	0.0212	-0.5325	0.0635	70.3221	5.02e-17	NA	NA	NA	NA
45	rs2627313	15	81006712	T/C	0.4457	0.151	0.0175	74.4522	5.85e-18	NA	NA	NA	NA
46	rs10873612	15	26105602	T/C	0.5961	-0.1096	0.0179	37.49	9.51e-10	NA	NA	NA	NA
47	rs3743369	15	92707569	A/G	0.6278	0.104	0.0179	33.7567	6.82e-09	NA	NA	NA	NA
48	rs9937801	16	21088130	C/T	0.4308	-0.1554	0.0174	79.7634	4.81e-19	NA	NA	NA	NA
49	rs9889262	17	47398070	A/T	0.3666	0.2283	0.018	160.867	7.11e-37	NA	NA	NA	NA
50	rs11077961	17	81012749	G/A	0.3676	-0.1073	0.0186	33.2793	8.55e-09	NA	NA	NA	NA
51	rs1436138	17	75316880	G/A	0.3633	-0.1991	0.0182	119.674	7.33e-28	NA	NA	NA	NA
52	rs4891258	18	72995537	G/A	0.3174	0.1159	0.0187	38.4135	5.72e-10	NA	NA	NA	NA
53	rs7257694	19	30314666	T/C	0.4003	0.1837	0.0178	106.507	6.28e-25	NA	NA	NA	NA
54	rs926335	22	28046423	T/C	0.4764	-0.1215	0.0175	48.2033	3.37e-12	NA	NA	NA	NA
55	rs786921	1	89286673	A/G	0.5957	-0.1145	0.0176	42.3239	8.63e-11	NA	NA	NA	NA
56	rs7524019	1	167367193	T/C	0.492	0.1036	0.0174	35.4504	2.6e-09	NA	NA	NA	NA
57	rs882624	1	201735913	T/C	0.3325	-0.1571	0.0185	72.1122	2.33e-17	NA	NA	NA	NA
58	rs602521	1	227311066	A/G	0.2656	0.1351	0.0195	48	3.97e-12	NA	NA	NA	NA
59	rs1889785	1	16348729	A/G	0.4551	0.1255	0.0174	52.0222	5.61e-13	NA	NA	NA	NA
60	rs10493408	1	66992054	A/C	0.1331	0.1584	0.0255	38.586	5.09e-10	NA	NA	NA	NA
61	rs150816167	1	179571862	C/T	0.0451	0.2873	0.0446	41.4956	1.17e-10	NA	NA	NA	NA
62	rs10776752	1	113044328	T/G	0.0805	0.4573	0.033	192.032	1.25e-43	NA	NA	NA	NA
63	rs12405515	1	172357441	T/G	0.5702	-0.1698	0.0174	95.2307	1.92e-22	NA	NA	NA	NA
64	rs68085857	1	217737629	T/C	0.234	0.191	0.0205	86.8079	9.82e-21	NA	NA	NA	NA
65	rs12088448	1	218546170	C/A	0.356	0.1544	0.0182	71.9701	2.53e-17	NA	NA	NA	NA
66	rs3943093	1	243458502	T/C	0.3234	0.2477	0.0184	181.224	3.94e-41	NA	NA	NA	NA
67	rs2493296	1	3327032	T/C	0.1419	0.2496	0.0254	96.5654	7.45e-23	NA	NA	NA	NA
68	rs4926901	1	48025824	A/G	0.3548	0.0984	0.018	29.8844	4.82e-08	NA	NA	NA	NA
69	rs2169137	1	204497913	C/G	0.7287	0.1588	0.0194	67.0035	3.17e-16	NA	NA	NA	NA
70	rs1502358	1	217324932	A/G	0.6813	-0.1127	0.0185	37.1111	1.13e-09	NA	NA	NA	NA
71	rs964941	1	228193857	A/G	0.5183	0.1726	0.0174	98.3973	3.31e-23	NA	NA	NA	NA
72	rs55857306	1	11895795	A/G	0.1602	-0.5224	0.0235	494.163	5.05e-109	NA	NA	NA	NA
73	rs6686889	1	25030470	T/C	0.2533	0.1918	0.0199	92.8947	6.95e-22	NA	NA	NA	NA
74	rs4926923	1	48109225	C/T	0.0883	-0.1918	0.0308	38.7789	4.75e-10	NA	NA	NA	NA
75	rs34517439	1	78450517	A/C	0.1199	-0.2514	0.0279	81.1937	2.02e-19	NA	NA	NA	NA
76	rs57748895	1	115826169	T/A	0.0179	0.6627	0.0666	99.0115	2.49e-23	NA	NA	NA	NA
77	rs2493136	1	230851536	T/C	0.4075	0.2345	0.0176	177.525	1.92e-40	NA	NA	NA	NA
78	rs2384061	2	25135620	A/G	0.4221	-0.1741	0.0175	98.9741	2.25e-23	NA	NA	NA	NA
79	rs2160236	2	40557276	C/G	0.3792	-0.1421	0.0181	61.6355	4.31e-15	NA	NA	NA	NA
80	rs2586970	2	55829967	G/A	0.5639	0.1493	0.0175	72.7853	1.56e-17	NA	NA	NA	NA
81	rs1876490	2	73052351	A/G	0.7167	0.1364	0.0192	50.4692	1.16e-12	NA	NA	NA	NA
82	rs311564	2	86293498	A/G	0.3461	-0.133	0.0183	52.8203	4.23e-13	NA	NA	NA	NA
83	rs62158170	2	114082175	G/A	0.2166	-0.1645	0.0211	60.7809	6.63e-15	NA	NA	NA	NA
84	rs6715901	2	179650954	A/G	0.4962	-0.1377	0.0174	62.6281	2.76e-15	NA	NA	NA	NA
85	rs10804330	2	227185749	C/T	0.4329	-0.1331	0.0176	57.1914	4.6e-14	NA	NA	NA	NA
86	rs4952668	2	43386568	A/G	0.6237	-0.192	0.018	113.778	1.13e-26	NA	NA	NA	NA
87	rs12990959	2	148572160	C/T	0.3125	0.1271	0.0187	46.1964	1.11e-11	NA	NA	NA	NA
88	rs2444769	2	158494100	A/C	0.7949	0.158	0.0219	52.0506	4.85e-13	NA	NA	NA	NA
89	rs1035673	2	218675533	C/T	0.6032	-0.1625	0.0176	85.2474	3e-20	NA	NA	NA	NA
90	rs1039897	2	220337196	A/G	0.6503	-0.1085	0.0183	35.1526	3.26e-09	NA	NA	NA	NA
91	rs4507125	2	239864732	C/A	0.2136	0.1244	0.0211	34.7597	3.6e-09	NA	NA	NA	NA
92	rs1373780	2	19501029	C/G	0.1845	0.1246	0.0224	30.9414	2.58e-08	NA	NA	NA	NA
93	rs62155750	2	96491456	G/A	0.3074	0.2177	0.0196	123.369	8.27e-29	NA	NA	NA	NA
94	rs7569128	2	191446691	A/C	0.8185	0.1981	0.0225	77.5182	1.22e-18	NA	NA	NA	NA
95	rs4675682	2	208402750	C/T	0.4622	0.1409	0.0173	66.333	4.49e-16	NA	NA	NA	NA
96	rs56809883	2	37886495	T/G	0.2595	0.1102	0.0199	30.666	3.03e-08	NA	NA	NA	NA
97	rs4954192	2	135632981	T/C	0.3872	-0.1225	0.0179	46.8345	8.15e-12	NA	NA	NA	NA
98	rs55944332	2	145726621	G/A	0.2368	0.2365	0.0204	134.401	3.27e-31	NA	NA	NA	NA
99	rs7572130	2	164460947	G/A	0.1042	0.1796	0.0287	39.1606	4.12e-10	NA	NA	NA	NA
100	rs7576060	2	188073163	T/C	0.35	-0.1017	0.0181	31.5707	2.05e-08	NA	NA	NA	NA
101	rs11692619	2	205084439	T/C	0.3607	-0.1281	0.0184	48.4688	3.31e-12	NA	NA	NA	NA
102	rs13004222	2	219560492	G/C	0.051	-0.2944	0.0393	56.1165	7.11e-14	NA	NA	NA	NA
103	rs1044822	2	230629138	T/C	0.1488	-0.1334	0.0243	30.1369	4.14e-08	NA	NA	NA	NA
104	rs76326501	2	43167878	C/A	0.0911	-0.3618	0.0305	140.714	2.17e-32	NA	NA	NA	NA
105	rs6546810	2	73389716	C/T	0.3525	0.12	0.0181	43.9547	3.16e-11	NA	NA	NA	NA
106	rs28377357	2	112769721	A/G	0.2938	-0.1243	0.019	42.7991	6.03e-11	NA	NA	NA	NA
107	rs1446468	2	164963486	C/T	0.546	0.253	0.0174	211.418	1.21e-47	NA	NA	NA	NA
108	rs6735275	2	174013819	C/T	0.2709	-0.1225	0.0194	39.8721	2.62e-10	NA	NA	NA	NA
109	rs12693302	2	183211443	A/G	0.6518	-0.2378	0.0181	172.61	2.15e-39	NA	NA	NA	NA
110	rs1263671	2	207996447	C/T	0.1632	0.1394	0.0238	34.3061	4.69e-09	NA	NA	NA	NA
111	rs1687295	3	14889756	C/T	0.7296	-0.2061	0.0194	112.863	2.99e-26	NA	NA	NA	NA
112	rs6777317	3	197070959	A/G	0.2899	0.1249	0.0195	41.0257	1.51e-10	NA	NA	NA	NA
113	rs2643826	3	27562988	T/C	0.4508	0.1857	0.0175	112.602	2.83e-26	NA	NA	NA	NA
114	rs6795735	3	64705365	T/C	0.4109	-0.1438	0.0176	66.7563	3.05e-16	NA	NA	NA	NA
115	rs9289557	3	138071604	T/C	0.2604	-0.119	0.0207	33.0486	8.68e-09	NA	NA	NA	NA
116	rs78151625	3	158316726	C/T	0.1658	0.1869	0.0233	64.3438	1.04e-15	NA	NA	NA	NA
117	rs16853198	3	168840179	G/A	0.0762	-0.3386	0.0327	107.221	4.44e-25	NA	NA	NA	NA
118	rs147501096	3	186180253	C/G	0.072	-0.1955	0.0341	32.8689	9.94e-09	NA	NA	NA	NA
119	rs4244200	3	196226059	C/G	0.2799	-0.1215	0.0193	39.6313	3.23e-10	NA	NA	NA	NA
120	rs347585	3	11286220	T/C	0.7014	0.1506	0.0189	63.4931	1.57e-15	NA	NA	NA	NA
121	rs62234672	3	16592069	A/C	0.1752	0.1248	0.0229	29.7001	4.92e-08	NA	NA	NA	NA
122	rs114714860	3	41882905	C/G	0.1683	0.33	0.0236	195.526	1.42e-44	NA	NA	NA	NA
123	rs9841978	3	53730735	A/G	0.3251	0.1766	0.0185	91.1251	1.12e-21	NA	NA	NA	NA
124	rs11130602	3	57947168	A/G	0.4427	0.1467	0.0175	70.2723	4.27e-17	NA	NA	NA	NA
125	rs3774702	3	63856870	A/G	0.1768	0.147	0.0228	41.5686	1.18e-10	NA	NA	NA	NA
126	rs11923343	3	85668570	G/A	0.6396	0.1138	0.0181	39.5301	3.1e-10	NA	NA	NA	NA
127	rs28675079	3	111500002	A/G	0.1867	-0.1444	0.0222	42.3086	8.34e-11	NA	NA	NA	NA
128	rs4141663	3	124551967	T/C	0.4216	-0.1496	0.0175	73.0781	1.41e-17	NA	NA	NA	NA
129	rs4077158	3	133942941	C/T	0.5286	0.1832	0.0173	112.14	3.09e-26	NA	NA	NA	NA
130	rs1527797	3	153860652	T/C	0.7395	-0.1409	0.0197	51.1552	8.68e-13	NA	NA	NA	NA
131	rs6779368	3	185298868	G/A	0.3423	0.1791	0.0184	94.7448	2.28e-22	NA	NA	NA	NA
132	rs7611674	3	179169230	G/T	0.1962	-0.1576	0.0223	49.9462	1.67e-12	NA	NA	NA	NA
133	rs3864004	3	41240177	A/G	0.4685	0.1004	0.0173	33.6802	6.28e-09	NA	NA	NA	NA
134	rs12152463	3	122100447	T/C	0.4251	0.1006	0.0174	33.427	8.01e-09	NA	NA	NA	NA
135	rs78809139	3	154674943	A/G	0.1014	-0.2281	0.0288	62.7286	2.58e-15	NA	NA	NA	NA
136	rs11721984	4	38343935	T/C	0.4532	-0.1409	0.0177	63.3688	1.89e-15	NA	NA	NA	NA
137	rs12509595	4	81182554	C/T	0.2924	0.4972	0.0192	670.594	1.58e-148	NA	NA	NA	NA
138	rs72719149	4	144043336	C/T	0.3164	0.1279	0.0186	47.2841	6.34e-12	NA	NA	NA	NA
139	rs13107325	4	103188709	T/C	0.0742	-0.6747	0.0339	396.116	3.72e-88	NA	NA	NA	NA
140	rs13139571	4	156645513	A/C	0.2366	-0.2408	0.0203	140.709	2.29e-32	NA	NA	NA	NA
141	rs1425486	4	157683685	T/C	0.3207	-0.1331	0.0187	50.6609	1.11e-12	NA	NA	NA	NA
142	rs62301873	4	40603821	G/A	0.1061	0.1734	0.0284	37.2788	1.06e-09	NA	NA	NA	NA
143	rs11945489	4	56463775	T/C	0.2909	-0.1392	0.0192	52.5625	3.99e-13	NA	NA	NA	NA
144	rs12503341	4	106925311	A/G	0.0394	-0.2993	0.0462	41.9691	9.43e-11	NA	NA	NA	NA
145	rs28667801	4	26785356	T/A	0.407	0.1622	0.018	81.2001	1.9e-19	NA	NA	NA	NA
146	rs13152154	4	77417756	T/C	0.7293	-0.1186	0.0195	36.9913	1.23e-09	NA	NA	NA	NA
147	rs61789369	4	2265295	G/A	0.0435	0.3039	0.0436	48.5835	3.06e-12	NA	NA	NA	NA
148	rs72976750	4	86725684	C/T	0.1396	0.1718	0.0251	46.8488	7.37e-12	NA	NA	NA	NA
149	rs13118687	4	111406496	A/G	0.4702	-0.1496	0.0175	73.0781	1.37e-17	NA	NA	NA	NA
150	rs9286351	4	138441530	G/A	0.4188	0.1412	0.0177	63.6389	1.61e-15	NA	NA	NA	NA
151	rs13124515	4	145403713	C/T	0.6869	0.1052	0.0187	31.6481	1.98e-08	NA	NA	NA	NA
152	rs13355146	5	92023661	T/C	0.3832	0.1224	0.0178	47.2849	6.39e-12	NA	NA	NA	NA
153	rs11960210	5	157817634	C/T	0.3751	-0.2474	0.018	188.91	3.36e-43	NA	NA	NA	NA
154	rs2921604	5	14867948	C/T	0.4633	0.096	0.0176	29.7521	4.46e-08	NA	NA	NA	NA
155	rs10941043	5	33194751	G/T	0.2906	0.1269	0.019	44.6083	2.52e-11	NA	NA	NA	NA
156	rs3776299	5	142507651	A/G	0.4559	0.1266	0.0175	52.3349	5.06e-13	NA	NA	NA	NA
157	rs78909293	5	148335250	C/T	0.0449	-0.321	0.0429	55.9881	7.31e-14	NA	NA	NA	NA
158	rs13358657	5	157938070	G/A	0.1332	0.224	0.0255	77.1642	1.7e-18	NA	NA	NA	NA
159	rs114503346	5	172192350	T/C	0.0461	-0.2678	0.0426	39.5186	3.1e-10	NA	NA	NA	NA
160	rs1871190	5	97953719	T/G	0.3344	0.1078	0.0186	33.5901	6.63e-09	NA	NA	NA	NA
161	rs335170	5	122482243	C/A	0.5923	-0.113	0.0177	40.7578	1.61e-10	NA	NA	NA	NA
162	rs17677603	5	127857493	G/A	0.3837	0.2	0.0178	126.247	3.9e-29	NA	NA	NA	NA
163	rs1212061	5	141723403	C/G	0.7324	0.1281	0.0197	42.283	7.91e-11	NA	NA	NA	NA
164	rs3117736	5	157462999	T/C	0.2661	0.2374	0.0196	146.706	9.71e-34	NA	NA	NA	NA
165	rs4645335	5	3704761	G/A	0.664	-0.1142	0.0185	38.1056	7.04e-10	NA	NA	NA	NA
166	rs6875967	5	50878292	G/A	0.6479	-0.1344	0.0181	55.1368	1.21e-13	NA	NA	NA	NA
167	rs10054208	5	55688992	T/C	0.3617	0.1187	0.0185	41.1678	1.49e-10	NA	NA	NA	NA
168	rs62378003	5	89514206	T/C	0.1141	-0.1714	0.028	37.4719	8.9e-10	NA	NA	NA	NA
169	rs55770741	5	96220087	T/C	0.5613	-0.1281	0.0175	53.5824	2.2e-13	NA	NA	NA	NA
170	rs1467049	5	42440062	G/T	0.1949	-0.1244	0.0219	32.2665	1.35e-08	NA	NA	NA	NA
171	rs12515541	5	57095011	T/G	0.6072	0.1156	0.0177	42.6549	6.23e-11	NA	NA	NA	NA
172	rs10062049	5	61553881	T/C	0.1359	0.2208	0.0255	74.9752	4.5e-18	NA	NA	NA	NA
173	rs6556384	5	158418952	A/C	0.8105	-0.152	0.0221	47.3045	5.91e-12	NA	NA	NA	NA
174	rs1114347	6	51834297	G/A	0.4823	0.1792	0.0173	107.296	3.32e-25	NA	NA	NA	NA
175	rs509067	6	117462040	C/T	0.5863	0.1436	0.0175	67.3337	2.65e-16	NA	NA	NA	NA
176	rs2569882	6	1620147	C/T	0.4342	-0.1199	0.0182	43.4006	4.28e-11	NA	NA	NA	NA
177	rs440454	6	31927342	G/A	0.684	0.2602	0.0192	183.659	7.52e-42	NA	NA	NA	NA
178	rs62413546	6	56012664	T/C	0.0847	-0.1877	0.032	34.4056	4.58e-09	NA	NA	NA	NA
179	rs504691	6	72206620	A/C	0.4002	-0.1177	0.0177	44.2187	3.14e-11	NA	NA	NA	NA
180	rs11153730	6	118667522	C/T	0.4906	-0.1551	0.0173	80.3769	2.57e-19	NA	NA	NA	NA
181	rs13215166	6	127164360	G/A	0.4415	0.3094	0.0174	316.186	1.79e-70	NA	NA	NA	NA
182	rs636202	6	139843583	C/T	0.5185	-0.1023	0.0174	34.5663	4.4e-09	NA	NA	NA	NA
183	rs9365555	6	163757127	G/A	0.3259	-0.1254	0.0187	44.9689	1.96e-11	NA	NA	NA	NA
184	rs11961593	6	166164137	T/C	0.0685	-0.3158	0.0349	81.8792	1.49e-19	NA	NA	NA	NA
185	rs35261542	6	20675792	A/C	0.2679	0.1196	0.0195	37.6178	9.29e-10	NA	NA	NA	NA
186	rs2744133	6	22392260	G/A	0.2749	-0.1435	0.0193	55.2827	1.17e-13	NA	NA	NA	NA
187	rs3798293	6	97033370	G/A	0.2165	0.1328	0.021	39.9906	2.7e-10	NA	NA	NA	NA
188	rs1322639	6	169587103	A/G	0.7766	-0.1584	0.0209	57.4404	3.87e-14	NA	NA	NA	NA
189	rs1799945	6	26091179	G/C	0.1497	0.3888	0.0244	253.906	3.88e-57	NA	NA	NA	NA
190	rs6905288	6	43758873	A/G	0.5681	0.1759	0.0179	96.5663	7.79e-23	NA	NA	NA	NA
191	rs881858	6	43806609	A/G	0.694	0.1553	0.0191	66.1114	4.65e-16	NA	NA	NA	NA
192	rs1984195	6	79657391	A/G	0.4883	0.1736	0.0173	100.695	1.43e-23	NA	NA	NA	NA
193	rs16875357	6	85652904	G/T	0.2431	0.1205	0.0203	35.2356	2.7e-09	NA	NA	NA	NA
194	rs72613227	6	106320771	T/A	0.1269	0.1884	0.0285	43.6991	3.87e-11	NA	NA	NA	NA
195	rs9791312	6	143142313	C/A	0.3452	0.1225	0.0184	44.3238	2.89e-11	NA	NA	NA	NA
196	rs9478282	6	152398669	T/C	0.1116	-0.1994	0.0279	51.0789	8.7e-13	NA	NA	NA	NA
197	rs9406076	6	8023804	T/C	0.3278	0.101	0.0185	29.8057	4.65e-08	NA	NA	NA	NA
198	rs6934891	6	22139729	A/G	0.4255	0.1275	0.0177	51.8888	5.21e-13	NA	NA	NA	NA
199	rs2397060	6	51611470	C/T	0.1405	0.161	0.0251	41.1438	1.46e-10	NA	NA	NA	NA
200	rs11153590	6	116322381	A/G	0.3831	-0.1145	0.0178	41.3781	1.12e-10	NA	NA	NA	NA
201	rs10279432	7	7279010	A/C	0.6234	0.1178	0.018	42.8298	5.73e-11	NA	NA	NA	NA
202	rs3807101	7	80393418	T/C	0.123	-0.1743	0.0265	43.2616	4.57e-11	NA	NA	NA	NA
203	rs1044608	7	150502016	G/C	0.0767	0.2018	0.0339	35.4359	2.76e-09	NA	NA	NA	NA
204	rs1534338	7	156315173	A/G	0.6029	-0.1144	0.0178	41.3059	1.24e-10	NA	NA	NA	NA
205	rs342977	7	35459888	A/G	0.7715	-0.1577	0.0205	59.1774	1.67e-14	NA	NA	NA	NA
206	rs17454517	7	50915776	G/A	0.5064	-0.1216	0.0174	48.8392	2.65e-12	NA	NA	NA	NA
207	rs310597	7	150873046	G/A	0.3695	0.1152	0.0181	40.5087	2.18e-10	NA	NA	NA	NA
208	rs7805035	7	25965890	A/T	0.4119	0.134	0.0176	57.9675	2.4e-14	NA	NA	NA	NA
209	rs6961048	7	27328187	G/C	0.1038	0.2729	0.0286	91.049	1.28e-21	NA	NA	NA	NA
210	rs2854746	7	45960645	C/G	0.3997	0.113	0.018	39.4105	3.26e-10	NA	NA	NA	NA
211	rs1449596	7	96395096	G/C	0.6455	0.1085	0.0181	35.9337	1.92e-09	NA	NA	NA	NA
212	rs13237249	7	131151783	T/C	0.398	0.1366	0.0177	59.56	1.02e-14	NA	NA	NA	NA
213	rs75511781	7	131323710	G/A	0.0425	0.3721	0.047	62.6792	2.45e-15	NA	NA	NA	NA
214	rs4507656	7	22156538	G/C	0.3066	0.1487	0.0199	55.8362	8.69e-14	NA	NA	NA	NA
215	rs2906152	7	2523003	A/G	0.6304	-0.1873	0.0181	107.082	5.55e-25	NA	NA	NA	NA
216	rs4556017	7	100632790	T/C	0.8524	-0.1601	0.0247	42.0135	9.66e-11	NA	NA	NA	NA
217	rs2191046	7	107834075	G/T	0.2646	-0.1184	0.0197	36.1219	1.78e-09	NA	NA	NA	NA
218	rs7800558	7	140242661	C/T	0.4219	-0.096	0.0175	30.0931	4.46e-08	NA	NA	NA	NA
219	rs3918226	7	150690176	T/C	0.0813	0.6117	0.0329	345.689	5.31e-77	NA	NA	NA	NA
220	rs17321041	8	26445194	T/C	0.0633	0.2313	0.0363	40.6011	1.78e-10	NA	NA	NA	NA
221	rs11778153	8	64503942	C/T	0.3569	-0.1192	0.0182	42.8953	5.84e-11	NA	NA	NA	NA
222	rs2515424	8	6372965	T/C	0.4336	0.1278	0.0174	53.9465	2.18e-13	NA	NA	NA	NA
223	rs73276406	8	96021760	C/G	0.1457	0.1564	0.0246	40.4206	1.99e-10	NA	NA	NA	NA
224	rs142449193	8	102750597	T/C	0.046	-0.2573	0.0426	36.4805	1.51e-09	NA	NA	NA	NA
225	rs2957468	8	106325360	G/A	0.6646	-0.1377	0.0185	55.4019	8.43e-14	NA	NA	NA	NA
226	rs722783	8	120442287	A/G	0.2216	-0.2093	0.0208	101.254	9.03e-24	NA	NA	NA	NA
227	rs35091929	8	10693492	C/T	0.6032	-0.1828	0.0177	106.661	6.46e-25	NA	NA	NA	NA
228	rs148401029	8	81386066	A/C	0.0352	-0.3122	0.0486	41.2661	1.32e-10	NA	NA	NA	NA
229	rs4739832	8	82812019	C/A	0.4167	-0.1323	0.0176	56.506	5.81e-14	NA	NA	NA	NA
230	rs9918907	8	124816862	G/A	0.2162	0.1188	0.021	32.0033	1.59e-08	NA	NA	NA	NA
231	rs10087280	8	49391836	G/A	0.1683	-0.1381	0.0232	35.4333	2.54e-09	NA	NA	NA	NA
232	rs6983239	8	72507296	T/G	0.2188	0.1159	0.0211	30.1719	3.71e-08	NA	NA	NA	NA
233	rs4909314	8	135623798	A/T	0.3948	0.1339	0.0177	57.2288	3.41e-14	NA	NA	NA	NA
234	rs4074812	8	141883529	A/G	0.5535	-0.1336	0.0175	58.2823	2.07e-14	NA	NA	NA	NA
235	rs951914	8	25878995	C/G	0.7126	0.1904	0.0193	97.3238	5.06e-23	NA	NA	NA	NA
236	rs17832905	8	26038759	A/C	0.0717	0.1923	0.0346	30.8892	2.8e-08	NA	NA	NA	NA
237	rs4873492	8	51947549	T/C	0.1725	0.1401	0.0231	36.7834	1.28e-09	NA	NA	NA	NA
238	rs7012891	8	126514676	C/T	0.2367	0.1391	0.0205	46.0412	1.2e-11	NA	NA	NA	NA
239	rs3802230	8	143992864	A/C	0.5446	-0.1605	0.0174	85.0847	2.75e-20	NA	NA	NA	NA
240	rs2133386	9	128173838	A/C	0.4327	-0.1322	0.0176	56.4206	5.21e-14	NA	NA	NA	NA
241	rs4615669	9	21818674	G/A	0.4403	0.114	0.0174	42.9251	6.1e-11	NA	NA	NA	NA
242	rs4743021	9	109414561	C/T	0.3147	0.108	0.0194	30.9916	2.41e-08	NA	NA	NA	NA
243	rs10759697	9	117172307	A/G	0.4906	0.1308	0.0173	57.1641	3.93e-14	NA	NA	NA	NA
244	rs6271	9	136522274	T/C	0.0737	-0.4313	0.0352	150.132	1.72e-34	NA	NA	NA	NA
245	rs10491713	9	2506236	T/G	0.1977	-0.1219	0.0217	31.5564	2.05e-08	NA	NA	NA	NA
246	rs76452347	9	35906471	T/C	0.2053	-0.2246	0.0229	96.1941	9.37e-23	NA	NA	NA	NA
247	rs507666	9	136149399	A/G	0.1872	-0.2854	0.0223	163.794	2.27e-37	NA	NA	NA	NA
248	rs11145807	9	139520789	G/A	0.5942	-0.155	0.0184	70.9623	4.1e-17	NA	NA	NA	NA
249	rs12337056	9	628670	T/C	0.1761	0.1364	0.0228	35.7898	2.18e-09	NA	NA	NA	NA
250	rs1332812	9	9350986	A/T	0.6469	-0.1145	0.0181	40.0179	2.71e-10	NA	NA	NA	NA
251	rs11141731	9	89888472	T/C	0.228	-0.1258	0.0207	36.9335	1.31e-09	NA	NA	NA	NA
252	rs10980408	9	113249071	C/T	0.0358	0.3745	0.0477	61.6406	4.17e-15	NA	NA	NA	NA
253	rs2236295	10	64564892	T/G	0.3992	-0.207	0.0177	136.771	1.42e-31	NA	NA	NA	NA
254	rs2484294	10	115792062	A/G	0.7327	0.3165	0.0196	260.757	1.17e-58	NA	NA	NA	NA
255	rs11592107	10	122968964	A/G	0.3094	0.1203	0.0187	41.3855	1.23e-10	NA	NA	NA	NA
256	rs10490923	10	124214251	A/G	0.1257	0.1533	0.0262	34.2359	5.02e-09	NA	NA	NA	NA
257	rs1133400	10	134459388	G/A	0.2148	0.1318	0.0215	37.5798	8.3e-10	NA	NA	NA	NA
258	rs6602177	10	17167141	T/C	0.7073	-0.1203	0.0207	33.7746	6.52e-09	NA	NA	NA	NA
259	rs12258967	10	18727959	G/C	0.2958	-0.354	0.0193	336.428	3.27e-75	NA	NA	NA	NA
260	rs2067831	10	105643223	C/G	0.2723	-0.128	0.0195	43.0874	5.08e-11	NA	NA	NA	NA
261	rs3006583	10	31280845	C/T	0.1886	0.1303	0.0222	34.4495	4.66e-09	NA	NA	NA	NA
262	rs11191580	10	104906211	C/T	0.0821	-0.5071	0.0316	257.521	6.63e-58	NA	NA	NA	NA
263	rs11252324	10	4124568	T/G	0.077	-0.2339	0.0328	50.8526	1.03e-12	NA	NA	NA	NA
264	rs34130368	10	48411796	T/G	0.1172	-0.2027	0.0284	50.9414	8.77e-13	NA	NA	NA	NA
265	rs9419374	10	133729749	G/A	0.646	-0.1164	0.0185	39.5879	3.44e-10	NA	NA	NA	NA
266	rs1265842	10	28924901	C/T	0.5166	-0.1113	0.0174	40.9159	1.7e-10	NA	NA	NA	NA
267	rs72831343	10	63515681	G/T	0.1419	-0.4936	0.0248	396.138	4.77e-88	NA	NA	NA	NA
268	rs72842207	10	121433675	T/C	0.2149	-0.2112	0.0211	100.19	1.1e-23	NA	NA	NA	NA
269	rs4756779	11	14225304	G/A	0.1758	0.1456	0.0227	41.1406	1.48e-10	NA	NA	NA	NA
270	rs11245631	11	50279561	T/C	0.1955	-0.1474	0.0223	43.6903	3.99e-11	NA	NA	NA	NA
271	rs7115331	11	76218590	G/T	0.2857	0.1266	0.0192	43.4775	3.91e-11	NA	NA	NA	NA
272	rs604723	11	100610546	C/T	0.7247	0.3848	0.0194	393.429	2.32e-87	NA	NA	NA	NA
273	rs7938342	11	1887806	A/T	0.5877	0.2672	0.0181	217.929	1.92e-49	NA	NA	NA	NA
274	rs10838702	11	47410888	T/G	0.3875	0.2375	0.0178	178.028	1.27e-40	NA	NA	NA	NA
275	rs11231693	11	63862612	A/G	0.0574	0.2223	0.0378	34.5856	4.02e-09	NA	NA	NA	NA
276	rs79889784	11	1702117	T/G	0.0176	-0.3941	0.0717	30.2117	3.86e-08	NA	NA	NA	NA
277	rs145422110	11	1830431	T/C	0.0162	0.5356	0.0745	51.6855	6.41e-13	NA	NA	NA	NA
278	rs962369	11	27734420	C/T	0.3013	-0.1684	0.0189	79.389	6.02e-19	NA	NA	NA	NA
279	rs7933758	11	31000774	T/C	0.3047	-0.1138	0.0191	35.4991	2.58e-09	NA	NA	NA	NA
280	rs4930295	11	65390554	G/C	0.2216	-0.2418	0.0209	133.851	5.54e-31	NA	NA	NA	NA
281	rs7926335	11	16917869	T/C	0.2699	0.1804	0.0195	85.5862	2.05e-20	NA	NA	NA	NA
282	rs61909958	11	96151677	G/C	0.1881	-0.1275	0.0228	31.2716	2.21e-08	NA	NA	NA	NA
283	rs7106104	11	111635655	C/T	0.281	0.1186	0.0193	37.762	7.72e-10	NA	NA	NA	NA
284	rs12574332	11	122521123	T/C	0.1227	0.2072	0.0266	60.6759	6.14e-15	NA	NA	NA	NA
285	rs4936099	11	130280725	A/C	0.5989	0.1745	0.0178	96.1061	1.16e-22	NA	NA	NA	NA
286	rs10832586	11	16304089	C/A	0.2016	0.3083	0.0216	203.723	2.53e-46	NA	NA	NA	NA
287	rs751984	11	61278246	C/T	0.1174	-0.3937	0.0275	204.958	1.38e-46	NA	NA	NA	NA
288	rs4306343	12	20190630	T/A	0.7212	0.317	0.0193	269.776	8.22e-61	NA	NA	NA	NA
289	rs6580970	12	54434277	T/C	0.2987	-0.1661	0.0191	75.6262	4.03e-18	NA	NA	NA	NA
290	rs520592	12	69939355	G/T	0.1413	0.1727	0.0248	48.4933	3.51e-12	NA	NA	NA	NA
291	rs75507123	12	5417856	T/G	0.1274	-0.1434	0.0261	30.1868	3.94e-08	NA	NA	NA	NA
292	rs2681485	12	90025622	A/G	0.5976	0.2945	0.0176	279.992	1.31e-62	NA	NA	NA	NA
293	rs1948151	12	26459071	A/G	0.2777	-0.1355	0.0193	49.2906	2.12e-12	NA	NA	NA	NA
294	rs1669907	12	42777933	G/T	0.6968	-0.1158	0.0191	36.7579	1.36e-09	NA	NA	NA	NA
295	rs61917655	12	48210787	T/C	0.1011	0.2246	0.0297	57.1882	3.72e-14	NA	NA	NA	NA
296	rs7967705	12	50511408	C/T	0.6196	-0.2694	0.0178	229.063	1.54e-51	NA	NA	NA	NA
297	rs7959649	12	67783108	C/T	0.7576	-0.1166	0.0202	33.3192	8.14e-09	NA	NA	NA	NA
298	rs710698	12	70369918	G/A	0.4135	-0.1059	0.0176	36.2048	1.88e-09	NA	NA	NA	NA
299	rs11108209	12	96109855	C/T	0.0932	0.1901	0.03	40.1533	2.4e-10	NA	NA	NA	NA
300	rs116063464	12	109860182	A/G	0.0601	0.2017	0.0369	29.8785	4.68e-08	NA	NA	NA	NA
301	rs35443	12	115552878	C/G	0.3858	-0.2661	0.0178	223.486	1.2e-50	NA	NA	NA	NA
302	rs56256111	13	41478963	A/G	0.1442	0.1926	0.0263	53.6292	2.6e-13	NA	NA	NA	NA
303	rs7321688	13	115000365	A/C	0.2325	0.1507	0.0205	54.0404	1.99e-13	NA	NA	NA	NA
304	rs7324697	13	58259492	A/C	0.325	0.1047	0.0185	32.0295	1.59e-08	NA	NA	NA	NA
305	rs1215469	13	80707408	C/A	0.7705	0.1383	0.0211	42.9615	5.23e-11	NA	NA	NA	NA
306	rs9526707	13	51489186	A/G	0.3222	-0.1217	0.0186	42.811	6.59e-11	NA	NA	NA	NA
307	rs12866098	13	73119617	A/G	0.3423	0.1033	0.0186	30.8443	2.73e-08	NA	NA	NA	NA
308	rs55684003	13	97988689	G/A	0.3041	-0.122	0.0189	41.6674	1.01e-10	NA	NA	NA	NA
309	rs9508495	13	30146201	T/C	0.7569	-0.1944	0.0204	90.8097	1.34e-21	NA	NA	NA	NA
310	rs3861113	13	72364382	A/C	0.0825	0.2126	0.0322	43.5928	3.95e-11	NA	NA	NA	NA
311	rs36169093	13	114442187	A/G	0.5037	0.1231	0.0179	47.2944	5.56e-12	NA	NA	NA	NA
312	rs4424827	14	35110857	T/C	0.5669	-0.0981	0.0175	31.424	2.11e-08	NA	NA	NA	NA
313	rs227426	14	70456664	T/G	0.5619	0.1119	0.0175	40.8869	1.75e-10	NA	NA	NA	NA
314	rs7350752	14	21841154	A/G	0.1241	-0.1504	0.0268	31.4939	1.97e-08	NA	NA	NA	NA
315	rs7155504	14	36158828	C/T	0.0876	-0.2286	0.0317	52.0037	5.16e-13	NA	NA	NA	NA
316	rs35413927	14	53420358	G/A	0.3049	0.1274	0.0189	45.4376	1.77e-11	NA	NA	NA	NA
317	rs4903064	14	73279420	C/T	0.2355	-0.1543	0.0206	56.1045	7.84e-14	NA	NA	NA	NA
318	rs8014182	14	103859962	T/C	0.1319	-0.1942	0.0257	57.0995	3.94e-14	NA	NA	NA	NA
319	rs17880989	14	23313633	A/G	0.0259	0.4014	0.0591	46.1296	1.11e-11	NA	NA	NA	NA
320	rs2239268	14	72469591	A/G	0.7005	0.1097	0.019	33.3354	7.4e-09	NA	NA	NA	NA
321	rs28429256	15	66931617	A/G	0.3344	0.1636	0.0188	75.727	2.83e-18	NA	NA	NA	NA
322	rs11636952	15	75114322	C/T	0.6869	-0.3997	0.0189	447.244	5.21e-99	NA	NA	NA	NA
323	rs2589218	15	96785017	C/T	0.2698	0.1207	0.0196	37.923	6.9e-10	NA	NA	NA	NA
324	rs11070245	15	40317792	G/T	0.5321	0.1287	0.0174	54.709	1.57e-13	NA	NA	NA	NA
325	rs4932373	15	91429287	C/A	0.3257	0.3664	0.0189	375.826	7.71e-84	NA	NA	NA	NA
326	rs2925345	15	41311799	C/T	0.5324	-0.189	0.0174	117.985	1.6e-27	NA	NA	NA	NA
327	rs12906962	15	95312071	C/T	0.3233	0.2378	0.0188	159.996	8.73e-37	NA	NA	NA	NA
328	rs2469141	15	66967398	C/T	0.1628	-0.1351	0.0238	32.2223	1.39e-08	NA	NA	NA	NA
329	rs3743111	15	71587373	A/G	0.613	0.1517	0.0178	72.6325	1.62e-17	NA	NA	NA	NA
330	rs57708073	15	79066653	G/A	0.2608	-0.1907	0.0214	79.4098	4.73e-19	NA	NA	NA	NA
331	rs12596630	16	2065666	T/C	0.0905	0.2606	0.0314	68.8794	1.03e-16	NA	NA	NA	NA
332	rs12929303	16	81602264	A/G	0.5325	0.1572	0.0174	81.6219	1.58e-19	NA	NA	NA	NA
333	rs1049212	16	4932929	G/A	0.5694	0.1788	0.0175	104.39	1.3e-24	NA	NA	NA	NA
334	rs9932220	16	51758116	A/G	0.2177	-0.1591	0.021	57.3987	3.76e-14	NA	NA	NA	NA
335	rs908951	16	89697625	T/C	0.437	-0.1983	0.0181	120.03	7.73e-28	NA	NA	NA	NA
336	rs7192407	16	49783926	C/T	0.528	-0.1019	0.0174	34.2965	4.53e-09	NA	NA	NA	NA
337	rs62030049	16	50572709	G/A	0.2404	-0.1336	0.0209	40.8621	1.55e-10	NA	NA	NA	NA
338	rs12149254	16	71458851	A/G	0.1697	-0.1324	0.0232	32.5687	1.14e-08	NA	NA	NA	NA
339	rs11859505	16	74195719	G/A	0.5805	0.1037	0.0181	32.8247	9.76e-09	NA	NA	NA	NA
340	rs79286081	16	86555837	A/G	0.1021	-0.1631	0.0299	29.7554	4.83e-08	NA	NA	NA	NA
341	rs917522	16	4097222	T/C	0.885	0.1665	0.0273	37.1966	1.04e-09	NA	NA	NA	NA
342	rs77924615	16	20392332	A/G	0.1982	-0.3163	0.0224	199.39	3.72e-45	NA	NA	NA	NA
343	rs12919839	16	56859216	T/C	0.2841	-0.1098	0.0192	32.7041	1.04e-08	NA	NA	NA	NA
344	rs45474499	16	66914492	T/C	0.0473	0.3562	0.0415	73.6702	8.5e-18	NA	NA	NA	NA
345	rs28544928	16	69329268	G/T	0.2535	-0.1543	0.0199	60.1209	9.13e-15	NA	NA	NA	NA
346	rs4362428	17	2090341	A/C	0.4087	-0.1127	0.0176	41.0036	1.45e-10	NA	NA	NA	NA
347	rs9900637	17	3951975	A/C	0.4961	0.0992	0.0176	31.7686	1.73e-08	NA	NA	NA	NA
348	rs138420351	17	7700063	T/C	0.016	0.5568	0.0854	42.5092	7.11e-11	NA	NA	NA	NA
349	rs74439044	17	7781019	C/T	0.0983	0.3496	0.0294	141.4	1.38e-32	NA	NA	NA	NA
350	rs3916033	17	44889703	T/C	0.5565	-0.1233	0.0185	44.4204	2.41e-11	NA	NA	NA	NA
351	rs3785837	17	59468942	A/G	0.7635	0.1453	0.0213	46.5342	9.57e-12	NA	NA	NA	NA
352	rs4295	17	61556298	G/C	0.6202	-0.1802	0.018	100.222	1.71e-23	NA	NA	NA	NA
353	rs7217916	17	76769434	G/A	0.6146	-0.1111	0.0179	38.5232	5.63e-10	NA	NA	NA	NA
354	rs76954792	17	30033514	T/C	0.2322	0.1213	0.0208	34.0091	5.06e-09	NA	NA	NA	NA
355	rs28661492	17	30609932	T/C	0.2022	-0.1359	0.0222	37.4743	9.56e-10	NA	NA	NA	NA
356	rs2239917	17	43165887	C/T	0.5748	-0.1731	0.0176	96.7317	9.69e-23	NA	NA	NA	NA
357	rs8078510	17	47045862	A/G	0.2693	-0.1277	0.0197	42.0194	9.84e-11	NA	NA	NA	NA
358	rs1867624	17	62387091	T/C	0.6147	0.1412	0.0178	62.9259	2.08e-15	NA	NA	NA	NA
359	rs58693787	18	48141710	G/A	0.2458	-0.1584	0.0202	61.4904	3.82e-15	NA	NA	NA	NA
360	rs11661473	18	42177123	A/G	0.2683	0.2007	0.0196	104.853	1.54e-24	NA	NA	NA	NA
361	rs4890499	18	42585761	A/G	0.2548	0.1131	0.0199	32.3012	1.33e-08	NA	NA	NA	NA
362	rs11665020	18	10879503	C/G	0.322	-0.1423	0.0187	57.9064	2.78e-14	NA	NA	NA	NA
363	rs10048404	18	54578482	T/C	0.3694	-0.1096	0.0183	35.869	2e-09	NA	NA	NA	NA
364	rs7235890	18	55732115	T/G	0.8956	-0.1692	0.0288	34.5156	4.12e-09	NA	NA	NA	NA
365	rs34413141	18	777282	A/T	0.1821	-0.1808	0.0227	63.4374	1.49e-15	NA	NA	NA	NA
366	rs1903752	18	7129327	T/C	0.5386	-0.0987	0.0178	30.7464	3.2e-08	NA	NA	NA	NA
367	rs10164193	18	31161426	G/T	0.0777	0.2196	0.0327	45.0992	1.87e-11	NA	NA	NA	NA
368	rs12609484	19	4970593	T/G	0.3163	-0.1398	0.0188	55.2966	1.16e-13	NA	NA	NA	NA
369	rs73046792	19	49605705	A/G	0.1592	-0.1518	0.0245	38.3894	5.87e-10	NA	NA	NA	NA
370	rs1390754	19	31866105	T/C	0.3992	0.1258	0.0177	50.5143	1.19e-12	NA	NA	NA	NA
371	rs12978472	19	7257990	G/C	0.1247	-0.4779	0.0281	289.242	8.46e-65	NA	NA	NA	NA
372	rs318712	19	11478847	C/T	0.0759	0.2389	0.0334	51.161	9.17e-13	NA	NA	NA	NA
373	rs2291516	19	11508177	A/G	0.1026	0.2422	0.0292	68.7991	9.88e-17	NA	NA	NA	NA
374	rs1433121	19	32591878	T/C	0.6906	-0.1352	0.0188	51.7175	6.91e-13	NA	NA	NA	NA
375	rs6108168	20	8626271	A/C	0.2546	-0.1901	0.0199	91.2553	1.1e-21	NA	NA	NA	NA
376	rs672272	20	10488159	T/C	0.6041	-0.1851	0.0178	108.137	2.77e-25	NA	NA	NA	NA
377	rs6031431	20	42795152	G/A	0.4622	0.1153	0.0175	43.4093	4.94e-11	NA	NA	NA	NA
378	rs1327235	20	10969030	G/A	0.4714	0.3018	0.0173	304.331	4.76e-68	NA	NA	NA	NA
379	rs6078393	20	11908101	G/T	0.4106	-0.1205	0.0176	46.8758	7.66e-12	NA	NA	NA	NA
380	rs234616	20	57494858	A/G	0.3112	-0.1152	0.0188	37.5482	8.79e-10	NA	NA	NA	NA
381	rs6026739	20	57739469	T/A	0.1226	0.5032	0.0266	357.864	1.49e-79	NA	NA	NA	NA
382	rs7265695	20	40043096	C/T	0.1965	-0.1967	0.0219	80.6716	2.48e-19	NA	NA	NA	NA
383	rs2598	20	47241618	G/A	0.4674	-0.1387	0.0175	62.8169	1.94e-15	NA	NA	NA	NA
384	rs79044887	20	47427831	G/C	0.1476	-0.2427	0.0245	98.1313	4.01e-23	NA	NA	NA	NA
385	rs6062477	20	62287600	T/C	0.5756	0.1191	0.0177	45.2769	1.81e-11	NA	NA	NA	NA
386	rs35213536	20	62694319	T/G	0.2467	0.2044	0.0205	99.4155	2.54e-23	NA	NA	NA	NA
387	rs7278003	21	44966069	C/T	0.5615	0.1293	0.0176	53.9724	1.78e-13	NA	NA	NA	NA
388	rs12627514	21	44759440	G/C	0.2897	0.2164	0.0196	121.9	1.99e-28	NA	NA	NA	NA
389	rs34487963	21	44838330	A/C	0.0185	-0.5734	0.0712	64.8568	8.18e-16	NA	NA	NA	NA
390	rs2070527	21	40067495	C/A	0.7508	0.1473	0.0202	53.1744	3.08e-13	NA	NA	NA	NA
391	rs1882961	21	16556367	T/C	0.3088	0.1272	0.0188	45.7782	1.4e-11	NA	NA	NA	NA
392	rs135023	22	32442776	G/A	0.5784	0.1036	0.0175	35.0464	3.53e-09	NA	NA	NA	NA
393	rs5992929	22	18451977	T/C	0.2834	0.1684	0.0193	76.1324	3.07e-18	NA	NA	NA	NA
SNP, single nucleotide polymorphism; CHR, chromosome; EA, effect allele; OA, other allele; EAF, effect allele frequency; BETA, effect size; SE, standard error; SBP, systolic blood pressure; DBP, diastolic blood pressure.

## Sheet: Table S5
Table S5. STROBE-MR Checklist of Recommended Items to Address in Reports of Mendelian Randomization Studies a
Item No.	Section	Checklist item	Reported on page#
Title and Abstract
1	Title and abstract	Indicate mendelian randomization (MR) as the study’s design in the title and/or the abstract if that is a main purpose of the study.	Abstract
Introduction
2	Background	Explain the scientific background and rationale for the reported study. What is the exposure? Is a potential causal relationship between exposure and outcome plausible? Justify why MR is a helpful method to address the study question.	Introduction
3	Objectives	State specific objectives clearly, including prespecified causal hypotheses (if any). State that MR is a method that, under specific assumptions, intends to estimate causal effects.	Introduction
Methods
4	Study design and data sources	Present key elements of the study design early in the article. Consider including a table listing sources of data for all phases of the study. For each data source contributing to the analysis, describe the following:	Introduction, Figure S1
	a	Setting: Describe the study design and the underlying population, if possible. Describe the setting, locations, and relevant dates, including periods of recruitment, exposure, follow-up, and data collection, when available.	Figure S1, Table S2
	b	Participants: Report the eligibility criteria and the sources and methods of selection of participants. Report the sample size and whether any power or sample size calculations were carried out prior to the main analysis.	Figure S1, Table S2
	c	Describe measurement, quality control, and selection of genetic variants.	Mendelian randomization analysis, Figure S1
	d	For each exposure, outcome, and other relevant variables, describe methods of assessment and diagnostic criteria for diseases.	Not applicable
	e	Provide details of ethics committee approval and participant informed consent, if relevant.	Not applicable
5	Assumptions	Explicitly state the 3 core instrumental variable (IV) assumptions for the main analysis (relevance, independence, and exclusion restriction), as well assumptions for any additional or sensitivity analysis.	Mendelian randomization analysis
6	Statistical methods: main analysis	Describe statistical methods and statistics used.	Mendelian randomization analysis
	a	Describe how quantitative variables were handled in the analyses (ie, scale, units, model).	Mendelian randomization analysis
	b	Describe how genetic variants were handled in the analyses and, if applicable, how their weights were selected.	Mendelian randomization analysis
	c	Describe the MR estimator (eg, 2-stage least squares, Wald ratio) and related statistics. Detail the included covariates and, in case of 2-sample MR, whether the same covariate set was used for adjustment in the 2 samples.	Mendelian randomization analysis, Table S2
	d	Explain how missing data were addressed.	Not applicable
	e	If applicable, indicate how multiple testing was addressed.	Not applicable
7	Assessment of assumptions	Describe any methods or prior knowledge used to assess the assumptions or justify their validity.	Mendelian randomization analysis
8	Sensitivity analyses and additional analyses	Describe any sensitivity analyses or additional analyses performed (eg, comparison of effect estimates from different approaches, independent replication, bias analytic techniques, validation of instruments, simulations).	Mendelian randomization analysis
9	Software and preregistration
	a	Name statistical software and package(s), including version and settings used.	Mendelian randomization analysis
	b	State whether the study protocol and details were preregistered (as well as when and where).	Not applicable
Results
10	Descriptive data
	a	Report the numbers of individuals at each stage of included studies and reasons for exclusion. Consider use of a flow diagram.	Figure S1
	b	Report summary statistics for phenotypic exposure(s), outcome(s), and other relevant variables (eg, means, SDs, proportions).	Not applicable
	c	If the data sources include meta-analyses of previous studies, provide the assessments of heterogeneity across these studies.	Not applicable
	d	For 2-sample MR:
		i. Provide justification of the similarity of the genetic variant–exposure associations between the exposure and outcome samples.	Table S2
		ii. Provide information on the number of individuals who overlap between the exposure and outcome studies.	Not applicable
11	Main results
	a	Report the associations between genetic variant and exposure and between genetic variant and outcome, preferably on an interpretable scale.	MR results, Table S9
	b	Report MR estimates of the relationship between exposure and outcome and the measures of uncertainty from the MR analysis, on an interpretable scale, such as odds ratio or relative risk per SD difference.	MR results, Table S9
	c	If relevant, consider translating estimates of relative risk into absolute risk for a meaningful time period.	Not applicable
	d	Consider plots to visualize results (eg, forest plot, scatterplot of associations between genetic variants and outcome vs between genetic variants and exposure).	Figure 1, 2, S3-S7
12	Assessment of assumptions
	a	Report the assessment of the validity of the assumptions.	MR results
	b	Report any additional statistics (eg, assessments of heterogeneity across genetic variants, such as I2, Q statistic, or E-value).	MR results, Table S9
13	Sensitivity analyses and additional analyses
	a	Report any sensitivity analyses to assess the robustness of the main results to violations of the assumptions.	MR results, Table S9
	b	Report results from other sensitivity analyses or additional analyses.	MR results, Table S9
	c	Report any assessment of the direction of the causal relationship (eg, bidirectional MR).	MR results, Table S9
	d	When relevant, report and compare with estimates from non-MR analyses.	Figure 2, S7
	e	Consider additional plots to visualize results (eg, leave-one-out analyses).	Figure S3-S6
Discussion
14	Key results	Summarize key results with reference to study objectives.	Discussion
15	Limitations	Discuss limitations of the study, taking into account the validity of the IV assumptions, other sources of potential bias, and imprecision. Discuss both direction and magnitude of any potential bias and any efforts to address them.	Discussion
16	Interpretation
	a	Meaning: Give a cautious overall interpretation of results in the context of their limitations and in comparison with other studies.	Discussion
	b	Mechanism: Discuss underlying biological mechanisms that could drive a potential causal relationship between the investigated exposure and the outcome, and whether the gene-environment equivalence assumption is reasonable. Use causal language carefully, clarifying that IV estimates may provide causal effects only under certain assumptions.	Discussion
	c	Clinical relevance: Discuss whether the results have clinical or public policy relevance, and to what extent they inform effect sizes of possible interventions.	Discussion
17	Generalizability	Discuss the generalizability of the study results (a) to other populations, (b) across other exposure periods/timings, and (c) across other levels of exposure.	Discussion
Other Information
18	Funding	Describe sources of funding and the role of funders in the present study and, if applicable, sources of funding for the databases and original study or studies on which the present study is based.	Funding Source
19	Data and data sharing	Provide the data used to perform all analyses or report where and how the data can be accessed, and reference these sources in the article. Provide the statistical code needed to reproduce the results in the article or report whether the code is publicly accessible and, if so, where.	Table S2
20	Conflicts of interest	All authors should declare all potential conflicts of interest.	Disclosures
a Republished with permission from the Equator Network. This checklist is copyrighted by the Equator Network under the Creative Commons Attribution 3.0 Unported (CC BY 3.0) license.

## Sheet: Table S6
Table S6. Results from multivariable logistic and robust linear regressions for platelet count as exposure in the Lifelines Cohort Study
	Logistic regression (HTN as outcome)					Robust linear regression (SBP as outcome)					Robust linear regression (DBP as outcome)
		95% CI					95% CI					95% CI
Adjustments	ORs	Lower	Upper	P		Beta	Lower	Upper	P		Beta	Lower	Upper	P
PLT# (109/L) as exposure (n=110 117)
Crude	0.9997	0.9995	1	0.035		-0.004	-0.006	-0.002	<0.001		-0.003	-0.004	-0.002	<0.001
Age+gender	1.0025	1.0022	1.0027	<0.001		0.024	0.022	0.025	<0.001		0.013	0.012	0.014	<0.001
MSAS	1.002	1.0017	1.0023	<0.001		0.02	0.019	0.022	<0.001		0.012	0.01	0.013	<0.001
OR/Beta, per 1 unit difference in exposures; MSAS included age, glycated hemoglobin, gender, moderate-vigorous physical activity and smoking; PLT#, platelet count; HTN, hypertension; SBP, systolic blood pressure; DBP, diastolic blood pressure; CI, confidence interval.

## Sheet: Table S7
Table S7. Results from reverse robust linear regression analysis for HTN/SBP/DBP as exposure in the Lifelines Cohort Study
	Robust linear regression (HTN as exposure)					Robust linear regression (SBP as exposure)					Robust linear regression (DBP as exposure)
		95% CI					95% CI					95% CI
Adjustments	Beta*	Lower	Upper	P		Beta#	Lower	Upper	P		Beta#	Lower	Upper	P
PLT# as outcome (n=110 117)
Crude	-0.022	-0.036	-0.008	0.003		-0.017	-0.023	-0.01	<0.001		-0.021	-0.027	-0.015	<0.001
Age+gender	0.111	0.096	0.125	<0.001		0.1	0.093	0.106	<0.001		0.08	0.074	0.086	<0.001
MSAS	0.083	0.068	0.097	<0.001		0.088	0.082	0.095	<0.001		0.073	0.066	0.079	<0.001
* standard deviations difference of HTN vs non-HTN; # standard deviations difference per one standard deviation higher exposure; MSAS included age, glycated hemoglobin, gender, moderate-vigorous physical activity and smoking; PLT#, platelet count; HTN, hypertension; SBP, systolic blood pressure; DBP, diastolic blood pressure; CI, confidence interval.

## Sheet: Table S8
Table S8. Results from reverse robust linear regression for HTN/SBP/DBP as exposure in the Lifelines Cohort Study
	Robust linear regression (HTN as exposure)					Robust linear regression (SBP as exposure)					Robust linear regression (DBP as exposure)
		95% CI					95% CI					95% CI
Adjustments	Beta	Lower	Upper	P		Beta	Lower	Upper	P		Beta	Lower	Upper	P
PLT# as outcome (n=110 117)
Crude	-1.165	-1.91	-0.421	0.002		-0.051	-0.07	-0.033	<0.001		-0.105	-0.136	-0.074	<0.001
Age+gender	5.765	5.005	6.525	<0.001		0.279	0.259	0.3	<0.001		0.39	0.358	0.423	<0.001
MSAS	4.346	3.588	5.105	<0.001		0.243	0.223	0.263	<0.001		0.354	0.322	0.386	<0.001
Beta, per 1 unit difference in exposures; Minimally sufficient adjustment set (MSAS) included age, glycated hemoglobin, gender, moderate-vigorous physical activity and smoking; PLT#, platelet count; HTN, hypertension; SBP, systolic blood pressure, mm Hg; DBP, diastolic blood pressure, mm Hg; CI, confidence interval.

## Sheet: Table S9
Table S9. Observational and MR estimates of the effect of platelet count on blood pressure
nsnp (Steiger filtering)	Exposures	Outcomes	Beta	95% CI		Databases	Methods	Sample size (exposure)	Sample size (outcome)	MR-Egger intercept P-value	Cochran’s Q P-value
				Lower	Upper
-	PLT#	SBP	0.074	0.069	0.08	Lifelines observational	Robust linear regression	110117	-	-	-
360	PLT#	SBP	0.0182953	0.00092632	0.0356643	UKB-ICBP	Inverse variance weighted	350474	757601	-	<0.001
360	PLT#	SBP	0.0273824	-0.00392459	0.0586894	UKB-ICBP	MR-Egger	350474	757601	0.494	<0.001
360	PLT#	SBP	0.00913923	-0.00402551	0.022304	UKB-ICBP	Weighted median	350474	757601	-	-
298	PLT#	SBP	0.0125361	0.00159253	0.0234797	UKB-ICBP	MR PRESSO (corrected)	350474	757601	-	-
191	PLT#	SBP	0.0215621	-0.000515059	0.0436393	UKB-ICBP	Multivariable MR (IVW, adjusted for BMI)	350474	757601	-	-
191	PLT#	SBP	0.0228853	0.000801737	0.0449688	UKB-ICBP	Multivariable MR (MR-Egger, adjusted for BMI)	350474	757601	-	-
379	PLT#	SBP	0.0135069	-0.00215577	0.0291695	UKB only	Inverse variance weighted	350474	436419	-	-
357	PLT#	SBP	0.0190025	0.00045781	0.0375472	ICBP only	Inverse variance weighted	350474	299024	-	-
-	SBP	PLT#	0.088	0.082	0.095	Lifelines observational	Robust linear regression	110117	-	-	-
398	SBP	PLT#	0.0376782	0.00367759	0.0716787	UKB-ICBP	Inverse variance weighted	757601	350474	-	<0.001
398	SBP	PLT#	0.0320684	-0.0523596	0.116496	UKB-ICBP	MR-Egger	757601	350474	0.887	<0.001
398	SBP	PLT#	0.0121396	-0.0186129	0.0428921	UKB-ICBP	Weighted median	757601	350474	-	-
351	SBP	PLT#	0.0329714	0.00513576	0.0608069	UKB-ICBP	MR PRESSO (corrected)	757601	350474	-	-
187	SBP	PLT#	0.0972758	0.0458473	0.148704	UKB-ICBP	Multivariable MR (IVW, adjusted for BMI)	757601	350474	-	-
187	SBP	PLT#	0.0968254	0.0453386	0.148312	UKB-ICBP	Multivariable MR (MR-Egger, adjusted for BMI)	757601	350474	-	-
218	SBP	PLT#	0.0648	0.0212332	0.108367	UKB only	Inverse variance weighted	436419	350474	-	-
113	SBP	PLT#	-0.0149914	-0.0697556	0.0397727	ICBP only	Inverse variance weighted	299024	350474	-	-
-	PLT#	DBP	0.066	0.06	0.072	Lifelines observational	Robust linear regression	110117	-	-	-
362	PLT#	DBP	0.0253199	0.00551854	0.0451213	UKB-ICBP	Inverse variance weighted	350474	757601	-	<0.001
362	PLT#	DBP	0.0570873	0.0215516	0.092623	UKB-ICBP	MR-Egger	350474	757601	0.036	<0.001
362	PLT#	DBP	0.0169982	0.00356919	0.0304273	UKB-ICBP	Weighted median	350474	757601	-	-
300	PLT#	DBP	0.0175112	0.0057494	0.029273	UKB-ICBP	MR PRESSO (corrected)	350474	757601	-	-
191	PLT#	DBP	0.0293876	0.00617099	0.0526042	UKB-ICBP	Multivariable MR (IVW, adjusted for BMI)	350474	757601	-	-
191	PLT#	DBP	0.0305688	0.00732157	0.053816	UKB-ICBP	Multivariable MR (MR-Egger, adjusted for BMI)	350474	757601	-	-
380	PLT#	DBP	0.0154671	-0.00208166	0.0330158	UKB only	Inverse variance weighted	350474	436424	-	-
359	PLT#	DBP	0.0211483	0.00159052	0.040706	ICBP only	Inverse variance weighted	350474	299024	-	-
-	DBP	PLT#	0.073	0.066	0.079	Lifelines observational	Robust linear regression	110117	-	-	-
393	DBP	PLT#	-0.013254	-0.047549	0.021041	UKB-ICBP	Inverse variance weighted	757601	350474	-	<0.001
393	DBP	PLT#	-0.0245083	-0.108407	0.0593906	UKB-ICBP	MR-Egger	757601	350474	0.773	<0.001
393	DBP	PLT#	-0.00812939	-0.0418267	0.0255679	UKB-ICBP	Weighted median	757601	350474	-	-
339	DBP	PLT#	-0.0080584	-0.035088	0.0189712	UKB-ICBP	MR PRESSO (corrected)	757601	350474	-	-
196	DBP	PLT#	0.0466605	-0.0297654	0.123086	UKB-ICBP	Multivariable MR (IVW, adjusted for BMI)	757601	350474	-	-
196	DBP	PLT#	0.0462787	-0.0303071	0.122864	UKB-ICBP	Multivariable MR (MR-Egger, adjusted for BMI)	757601	350474	-	-
230	DBP	PLT#	-0.041	-0.0827475	0.00074751	UKB only	Inverse variance weighted	436424	350474	-	-
119	DBP	PLT#	-0.0659576	-0.122237	-0.00967867	ICBP only	Inverse variance weighted	299024	350474	-	-
nsnp, number of SNPs; UKB, UK Biobank; ICBP, International Consortium of Blood Pressure; PLT#, platelet counts; SBP, systolic blood pressure; DBP, diastolic blood pressure; MSAS, minimal sufficient adjustment sets, including age, sex, glycated hemoglobin, non-occupational moderate-vigorous physical activity and smoking; Lifelines observational study using robust linear regression by adjusting for…
